# Supplementary material for: Oral processing behavior and dental caries; an insight into a new relationship
Source: PLoS One. 2024 Jul 2;19(7):e0306143. doi: 10.1371/journal.pone.0306143 (PMC11218957; doi:10.1371/journal.pone.0306143)
Supplement: S3 File — (XLSX) [file pone.0306143.s003.xlsx]

## Sheet: Sheet1
ID	Age	Sex	Waist (cm)	Weight (kg)	Height (cm)	Height (m)	BMI	Prticipant's Education Level (EL)	Mother's EL	Father's EL	Income	Smoking Status	Medical Problems_No Problems	Medical Problems_Diabetes	Medical Problems_ Hypertension	Medications_No	Medications_Diabetes	Medications_ Hypertension	Dental Visits	Brushing Frequency	Flossing Frequency	Drinks	Snacks	Candy	Baked	D (Decayed)	M (Missing)	F (Filled)	Total	PI_Avg URQ	PI_Avg ULQ	PI_Avg U	PI_Avg LLQ	PI_Avg LRQ	PI_Avg L	PI_Avg Total
1	19	0	80	69.8	183.4	1.834	20.7518	5	4	5	4	0	1	0	0	1	0	0	3	3	0	3	2	2	1	0	0	3	3	0.428571	0.357143	0.392857	0.285714	0.285714	0.285714	0.339286
2	19	0	100	99	175.5	1.755	32.1426	5	5	5	4	0	1	0	0	1	0	0	0	3	1	3	2	1	1	5	0	0	5	0.857143	1.39286	1.125	1.21429	1.5	1.35714	1.24107
3	25	1	99	85.4	168.4	1.684	30.1144	5	3	2	2	0	1	0	0	1	0	0	1	3	1	0	1	2	1	1	0	1	2	0.833333	0.666667	0.75	0.75	0.625	0.6875	0.71875
4	50	1	93	68.2	161.6	1.616	26.1157	3	1	2	2	0	1	0	0	1	0	0	2	1	0	2	1	1	1	5	15	6	26	0.0416667	0.392857	0.230769	0.25	0.0833333	0.166667	0.2
5	18	0	75	59.5	177	1.77	18.992	3	3	2	0	0	1	0	0	1	0	0	3	3	0	2	2	2	2	0	0	0	0	0.0714286	0.0714286	0.0714286	0	0.107143	0.0535714	0.0625
6	56	1	89.5	66	148	1.48	30.1315	4	1	1	2	0	0	0	1	0	0	1	1	3	1	0	0	3	1	0	0	13	13	0.464286	0.571429	0.517857	0.75	0.428571	0.589286	0.553571
7	26	1	68	64.1	162.3	1.623	24.3344	3	5	2	2	0	1	0	0	1	0	0	1	3	0	3	1	1	3	8	0	6	14	0.0833333	0.333333	0.208333	0.178571	0.0416667	0.115385	0.16
8	43	1	96	97	171	1.71	33.1726	4	4	3	1	0	0	1	0	1	0	0	1	3	0	2	3	3	2	25	5	23	53	1.32143	1.33333	1.32692	1.5	1.35	1.43182	1.375
9	19	0	80	63.9	178	1.78	20.1679	5	2	5	2	1	1	0	0	1	0	0	1	3	0	2	2	1	1	0	0	3	3	1.35714	1.57143	1.46429	1.39286	1.64286	1.51786	1.49107
10	18	1	88	59.8	159	1.59	23.6541	5	3	3	0	0	1	0	0	1	0	0	3	3	0	2	3	3	2	5	0	17	22	0.535714	0.535714	0.535714	0.428571	0.178571	0.303571	0.419643
11	37	1	106	89.6	158	1.58	35.8917	5	2	3	2	0	1	0	0	1	0	0	2	3	0	1	1	2	1	15	5	15	35	1.28571	1.25	1.27083	1.70833	1.625	1.66667	1.46875
12	30	1	94	76.5	164	1.64	28.4429	0	0	2	0	0	0	1	1	1	0	0	3	4	1	0	0	1	1	0	13	21	34	0.125	0	0.0576923	0.375	0.166667	0.270833	0.16
13	46	1	92	60.5	161.5	1.615	23.1959	3	0	0	1	0	1	0	0	1	0	0	4	1	0	0	0	0	0	2	5	11	18	0.428571	0.291667	0.365385	0.535714	0.464286	0.5	0.435185
14	19	0	90	96	185	1.85	28.0497	3	2	2	0	1	1	0	0	1	0	0	1	1	0	1	2	2	2	7	0	0	7	1	1.42857	1.21429	1.46429	1.21429	1.33929	1.27679
15	19	1	77	58.8	162.5	1.625	22.2675	5	4	5	3	0	1	0	0	1	0	0	3	3	3	2	0	1	1	8	0	2	10	0.642857	0.321429	0.482143	0.214286	0.178571	0.196429	0.339286
16	32	0	74	48.5	159	1.59	19.1844	3	1	4	1	1	1	0	0	1	0	0	1	1	0	2	2	3	3	8	15	2	25	1.8	1.75	1.775	1.89286	1.92857	1.91071	1.85417
17	48	1	111	97.3	156	1.56	39.9819	2	1	1	1	1	1	0	0	1	0	0	1	1	0	3	0	3	1	3	48	0	51	1.5	0.8	1.0625	1	1.9	1.45	1.27778
18	35	1	93	84.7	163	1.63	31.8793	3	1	1	1	0	1	0	0	1	0	0	1	1	0	1	3	1	0	2	15	2	19	1.375	1.67857	1.53846	1.41667	1.04167	1.22917	1.39
19	57	0	106	86.9	173.9	1.739	28.7356	3	2	5	0	0	1	0	0	1	0	0	1	0	0	3	3	3	1	0	10	84	94	0.571429	0.625	0.596154	0.666667	0.857143	0.769231	0.682692
20	54	0	110	91.7	167	1.67	32.8803	4	0	3	2	0	0	1	1	0	1	1	1	0	0	0	1	1	1	1	57	0	58	2	1.9375	1.96429	1.8125	1.85	1.83333	1.89062
21	47	1	98	72	159	1.59	28.4799	3	0	0	1	1	1	0	0	1	0	0	1	3	1	3	0	3	3	0	15	29	44	0.5	0.208333	0.365385	0.357143	0.4	0.375	0.37
22	18	0	84	75	175	1.75	24.4898	3	5	5	2	1	1	0	0	1	0	0	2	3	0	1	2	3	1	30	0	0	30	1	1.28571	1.14286	0.964286	0.892857	0.928571	1.03571
23	20	1	100	84.3	153.5	1.535	35.7776	3	2	2	1	0	1	0	0	1	0	0	2	3	5	1	0	1	1	2	0	3	5	1.17857	0.857143	1.01786	0.964286	1.10714	1.03571	1.02679
24	39	1	115	110	161	1.61	42.4366	2	1	1	1	0	1	0	0	1	0	0	3	2	3	1	3	2	1	9	5	69	83	0.928571	1.35714	1.14286	1.58333	1.46429	1.51923	1.32407
25	24	0	111	109.7	177.3	1.773	34.8971	2	3	3	0	1	1	0	0	1	0	0	0	1	0	2	1	2	1	18	0	2	20	1.67857	1.53571	1.60714	1.25	1.35714	1.30357	1.45536
26	19	1	82	74.1	156	1.56	30.4487	5	4	5	2	0	1	0	0	1	0	0	2	1	0	1	1	1	3	3	0	11	14	0.392857	0.0714286	0.232143	0.178571	0.142857	0.160714	0.196429
27	21	0	92	90.1	168.3	1.683	31.8095	5	5	3	2	1	1	0	0	1	0	0	1	0	0	2	1	2	2	9	0	0	9	0.5	0.571429	0.535714	1.10714	0.571429	0.839286	0.6875
28	19	0	89	76	169	1.69	26.6097	5	3	7	4	0	1	0	0	1	0	0	1	3	0	1	1	0	2	0	0	16	16	1.07143	0.571429	0.821429	1.32143	1.5	1.41071	1.11607
29	18	0	71	46.3	165.2	1.652	16.9653	3	5	3	3	1	1	0	0	1	0	0	4	4	0	3	2	0	1	20	5	0	25	1.60714	1.67857	1.64286	1.96429	1.70833	1.84615	1.74074
30	51	0	105	99	168	1.68	35.0765	5	5	5	2	1	0	0	0	0	0	0	1	1	3	1	1	1	1	11	20	7	38	1.3	0.458333	0.840909	0.458333	1.20833	0.833333	0.836957
31	22	1	84	75.3	166.5	1.665	27.1623	4	4	5	2	0	1	0	0	1	0	0	0	3	0	2	0	1	1	6	0	0	6	0	0	0	0.892857	0.892857	0.892857	0.446429
32	59	1	110	85.2	147.5	1.475	39.1612	1	1	1	1	1	0	0	1	0	0	1	0	1	0	1	1	1	1	9	20	0	29	1.75	1.75	1.75	1.75	1.75	1.75	1.75
33	19	1	93	67.2	160	1.6	26.25	5	3	3	1	0	1	0	0	1	0	0	2	1	1	2	2	3	1	11	5	3	19	0.12	0.178571	0.150943	0.291667	0.107143	0.192308	0.171429
34	30	0	88	69.6	174.4	1.744	22.8832	5	4	4	1	1	1	0	0	1	0	0	3	0	1	3	1	1	3	27	10	45	82	1.17857	0.916667	1.05769	1.64286	1.75	1.69231	1.375
35	46	1	115	90.1	155.4	1.554	37.3098	3	0	0	2	0	1	0	0	1	0	0	2	0	0	3	1	1	2	17	65	11	93	1.4375	1.5625	1.5	1.5	1.5	1.5	1.5
36	49	0	98	73.1	172.5	1.725	24.5663	2	2	2	0	0	1	0	0	1	0	0	1	1	1	2	2	3	3	1	0	14	15	1.75	1.75	1.75	1.75	1.75	1.75	1.75
37	51	0	90	78.3	175.2	1.752	25.509	5	0	2	2	1	1	0	0	1	0	0	2	1	2	2	0	3	0	0	15	30	45	0.464286	0.6	0.520833	0.392857	0.375	0.384615	0.45
38	26	1	107.5	99.3	168.5	1.685	34.9743	3	3	5	0	1	1	0	0	1	0	0	1	1	0	0	2	3	2	12	20	18	50	0.75	0.95	0.85	0.928571	0.928571	0.928571	0.895833
39	50	1	115	70.1	154	1.54	29.5581	2	0	2	2	0	1	0	0	1	0	0	1	0	0	1	0	3	3	18	15	0	33	1.17857	1.46429	1.32143	1.55	1.55	1.55	1.41667
40	41	0	83	63.8	165.1	1.651	23.406	3	2	3	2	0	0	0	0	0	0	0	4	1	0	2	2	1	1	0	5	12	17	0.166667	0.285714	0.230769	0.714286	0.25	0.482143	0.361111
41	57	0	105	82.5	174.5	1.745	27.0934	5	0	2	1	1	0	1	0	0	1	0	0	0	0	0	0	0	1	4	20	3	27	1.25	1.75	1.52273	1.64286	1.16667	1.42308	1.46875
42	52	0	116	91.9	166	1.66	33.3503	3	0	0	1	1	1	0	0	1	0	0	0	0	0	1	1	0	1	1	8	14	23	1.75	1.75	1.75	1.75	1.75	1.75	1.75
43	23	1	89	59.6	156.2	1.562	24.4278	3	4	3	2	0	1	0	0	1	0	0	3	3	0	2	1	3	3	47	0	16	63	1.5	1	1.2	1	1	1	1.1
44	34	0	108	102.7	178.8	1.788	32.1244	3	1	5	1	1	1	0	0	1	0	0	1	0	5	2	3	2	2	24	29	14	67	1.45833	1.4	1.43182	1.75	1.25	1.47727	1.45455
45	19	1	92	79.9	163.6	1.636	29.8525	5	2	2	2	1	1	0	0	1	0	0	4	3	0	3	2	2	1	1	0	1	2	1.64286	1.64286	1.64286	1.53571	1.64286	1.58929	1.61607
46	33	0	117	107	169	1.69	37.4637	5	4	4	2	1	0	0	1	0	0	1	3	0	1	0	2	3	0	2	0	7	9	1.75	1.75	1.75	1.75	1.75	1.75	1.75
47	26	1	93	70.6	148.9	1.489	31.8431	4	2	1	1	0	1	0	0	1	0	0	4	3	0	1	1	1	1	16	14	2	32	1.16667	1.75	1.43182	1.14286	0.678571	0.910714	1.14
48	21	0	103	95.2	174.4	1.744	31.3	5	5	5	3	1	1	0	0	1	0	0	3	3	0	0	3	0	3	1	0	4	5	1.32143	1.57143	1.44643	1	1	1	1.22321
49	25	1	78	55	150	1.5	24.4444	5	4	4	2	0	1	0	0	1	0	0	1	3	0	2	2	3	2	4	0	0	4	0.666667	0.666667	0.666667	1.5	1.58333	1.54167	1.10417
50	25	1	76	77.1	163.1	1.631	28.9832	5	3	3	1	0	1	0	0	1	0	0	0	3	5	1	2	2	2	2	0	1	3	0.321429	0.214286	0.267857	0.571429	0.785714	0.678571	0.473214
51	22	0	85	70	167.5	1.675	24.9499	5	4	3	3	1	1	0	0	1	0	0	1	3	0	1	1	0	2	16	5	0	21	0	0	0	0	0	0	0
52	55	1	94	83.7	164.5	1.645	30.931	3	0	3	1	0	1	0	0	1	0	0	0	3	0	0	0	1	1	0	0	0	0	0.571429	0.571429	0.571429	0.571429	0.571429	0.571429	0.571429
54	43	0	108	96.7	181.5	1.815	29.3544	4	0	0	1	1	1	0	0	1	0	0	1	1	0	0	0	0	1	2	45	20	67	0.75	0.75	0.75	0.35	0.666667	0.522727	0.618421
55	21	1	107.5	87.4	162	1.62	33.3029	4	5	5	1	1	1	0	0	1	0	0	0	3	0	2	3	3	1	0	0	0	0	0	0	0	0.214286	0.214286	0.214286	0.107143
56	28	0	122	113.7	182.9	1.829	33.9886	3	0	0	0	0	0	1	1	0	1	1	4	0	0	2	2	1	1	8	10	1	19	1.60714	1.60714	1.60714	1	1.25	1.125	1.38462
58	20	0	86	62.3	167.2	1.672	22.2851	4	3	3	0	1	1	0	0	1	0	0	4	1	0	3	1	1	1	8	0	4	12	1.5	1.5	1.5	1.5	1.5	1.5	1.5
59	31	0	111	94.6	165	1.65	34.7475	5	4	6	2	0	1	0	0	1	0	0	1	3	0	0	1	1	1	2	0	3	5	0	0	0	0	0	0	0
60	25	0	92	79.9	172.1	1.721	26.9765	5	3	3	3	1	1	0	0	1	0	0	4	3	0	3	2	3	3	3	0	11	14	1.07143	1	1.03571	1.04	1	1.01887	1.02752
61	20	0	115	107.8	176.6	1.766	34.5651	4	4	2	1	1	1	0	0	1	0	0	0	3	0	1	1	1	1	2	0	0	2	0	0	0	0	0	0	0
62	21	0	102	86.9	168.4	1.684	30.6433	5	5	3	4	1	1	0	0	1	0	0	2	3	0	3	3	3	3	7	5	5	17	0.214286	0.392857	0.303571	0.666667	0.535714	0.596154	0.444444
63	20	1	80	70.3	163.1	1.631	26.427	5	5	5	2	0	1	0	0	1	0	0	1	3	1	1	2	3	3	1	0	7	8	0.25	0	0.125	0.0357143	0	0.0178571	0.0714286
64	20	0	87	61.5	175	1.75	20.0816	3	4	3	2	1	1	0	0	1	0	0	1	2	0	2	3	2	2	15	0	0	15	0.678571	0.964286	0.821429	0.892857	1.03571	0.964286	0.892857
65	19	1	77	56.5	160.1	1.601	22.0428	5	3	4	2	0	1	0	0	1	0	0	2	3	1	1	2	1	1	10	0	3	13	0.107143	0.214286	0.160714	0.642857	0.892857	0.767857	0.464286
66	54	1	108	96.9	164.5	1.645	35.809	3	1	1	1	0	1	0	0	1	0	0	4	3	0	0	1	2	1	3	20	2	25	0.1	0.25	0.181818	0.833333	0.892857	0.865385	0.552083
67	18	0	86	69.5	175	1.75	22.6939	3	5	2	1	0	1	0	0	1	0	0	2	1	0	0	2	2	1	12	10	7	29	1.75	1.75	1.75	1.75	1.75	1.75	1.75
68	52	1	98	83.5	167.5	1.675	29.7616	5	0	1	2	1	0	0	1	0	0	1	3	3	0	1	0	3	1	8	10	12	30	0.125	0.142857	0.134615	0.25	0.142857	0.192308	0.163462
69	24	1	89	65.1	162.5	1.625	24.6533	5	5	5	3	0	1	0	0	1	0	0	4	3	0	3	3	2	3	5	0	8	13	0.535714	0.892857	0.714286	0.678571	0.571429	0.625	0.669643
70	22	1	91	83	163.5	1.635	31.0486	4	3	3	0	1	1	0	0	1	0	0	0	3	1	2	3	3	1	7	0	4	11	0.142857	0.142857	0.142857	0.678571	0.928571	0.803571	0.473214
71	25	0	90	86.1	176	1.76	27.7957	5	4	3	1	0	1	0	0	1	0	0	1	3	0	0	1	2	1	7	5	0	12	0.357143	0.5	0.423077	0.571429	0.321429	0.446429	0.435185
72	43	1	80	74	162.5	1.625	28.0237	3	0	3	3	0	1	0	0	1	0	0	2	3	0	1	1	1	1	0	5	29	34	0.321429	0.321429	0.321429	0.571429	0.5	0.538462	0.425926
73	42	0	87	72.6	172	1.72	24.5403	5	1	1	0	1	1	0	0	1	0	0	1	1	0	1	1	1	1	14	10	36	60	1.75	1.625	1.6875	1.53571	1.75	1.64286	1.66346
74	22	0	84	65.6	177.5	1.775	20.8213	5	4	5	2	1	1	0	0	1	0	0	3	3	0	2	1	2	3	20	0	16	36	0.0714286	0.107143	0.0892857	0.178571	0.107143	0.142857	0.116071
75	45	0	81	62.5	170.5	1.705	21.4996	3	0	3	1	1	1	0	0	1	0	0	1	3	0	3	1	1	3	13	5	2	20	2	2	2	2	2	2	2
76	31	1	99	73.3	154	1.54	30.9074	2	1	1	1	0	0	0	1	0	0	1	1	4	0	1	1	3	0	24	5	0	29	1.75	1.75	1.75	1.75	1.75	1.75	1.75
77	30	0	101	103.9	188.1	1.881	29.3655	3	0	3	2	0	1	0	0	1	0	0	2	1	0	2	2	1	1	5	5	2	12	1.85714	1.54167	1.71154	1.32143	1.75	1.53571	1.62037
78	22	1	96	85.5	162.8	1.628	32.2595	2	1	3	2	0	1	0	0	1	0	0	1	3	4	2	1	3	0	22	0	5	27	0.357143	0.357143	0.357143	0.142857	0.142857	0.142857	0.25
79	63	0	100	76.3	170.5	1.705	26.2468	6	0	0	2	0	0	0	1	0	0	1	3	2	0	1	0	1	1	0	0	64	64	0	0	0	0	0	0	0
81	63	0	105	94.3	177.7	1.777	29.8632	4	0	0	3	0	1	0	0	1	0	0	3	3	0	2	0	3	2	3	0	13	16	0.285714	0.321429	0.303571	0	0.392857	0.196429	0.25
82	30	1	73	53	154.5	1.545	22.2034	3	2	2	1	0	1	0	0	1	0	0	1	3	0	2	3	3	3	20	0	0	20	0.35	0.178571	0.25	0.571429	0.25	0.410714	0.336538
83	23	1	79	59.6	167	1.67	21.3704	5	3	5	3	0	1	0	0	1	0	0	2	3	0	3	2	2	1	1	0	7	8	0.166667	0.291667	0.229167	0.178571	0.0714286	0.125	0.173077
84	31	1	78	63	163.5	1.635	23.567	5	3	4	1	1	1	0	0	1	0	0	1	3	0	0	1	1	1	6	15	0	21	1.75	1.75	1.75	1.04167	1.3	1.15909	1.49
86	44	1	90	72.8	154.5	1.545	30.4982	3	4	4	0	0	1	0	0	1	0	0	1	3	0	2	1	3	1	12	10	11	33	0.291667	0.321429	0.307692	0.5	0.333333	0.423077	0.365385
87	48	0	104	96.7	175.3	1.753	31.4675	5	0	3	2	1	0	0	1	0	0	1	1	2	0	0	1	1	0	0	0	18	18	0.642857	0.428571	0.535714	1.57143	1.75	1.66071	1.09821
88	19	1	76	56.8	157	1.57	23.0435	5	3	3	1	0	1	0	0	1	0	0	1	3	0	1	1	2	0	9	0	0	9	0.321429	0	0.160714	0	0	0	0.0803571
89	55	1	94	74.7	148	1.48	34.1034	5	0	1	2	0	1	0	0	1	0	0	1	4	0	2	1	3	1	5	20	0	25	0.5	0	0.25	0.107143	0	0.0625	0.15625
90	45	1	120	114.8	161.5	1.615	44.0146	5	0	0	2	1	1	0	0	1	0	0	2	3	0	1	1	1	2	28	25	13	66	0.6	0	0.3	1.5625	1.5625	1.5625	0.861111
91	18	1	80	65.7	162.7	1.627	24.8193	5	3	3	2	0	1	0	0	1	0	0	3	4	0	2	3	2	1	6	10	2	18	0.214286	0.75	0.482143	0.125	0	0.0625	0.288462
93	37	0	117	111	187.2	1.872	31.6746	4	2	2	1	1	1	0	0	1	0	0	0	0	0	3	3	3	3	3	25	11	39	0.875	0.571429	0.681818	0.8	0.642857	0.708333	0.695652
94	42	1	114	89.3	168.7	1.687	31.3777	5	2	3	1	0	1	0	0	1	0	0	1	3	1	1	2	2	2	1	21	30	52	0	0	0	0.125	0	0.0576923	0.032967
95	23	0	99	85.7	179.5	1.795	26.5982	3	3	3	1	1	1	0	0	1	0	0	1	0	0	2	1	0	2	11	0	4	15	0.75	1.53571	1.14286	1.21429	1.07143	1.14286	1.14286
96	35	0	85	69.6	177.7	1.777	22.0412	3	1	1	1	1	1	0	0	1	0	0	4	0	0	3	1	3	3	18	5	0	23	2	2	2	2	2	2	2
97	29	0	93	76.7	173	1.73	25.6273	3	1	1	2	1	1	0	0	1	0	0	3	3	3	2	1	1	1	2	0	11	13	0.964286	0.964286	0.964286	0.892857	0.678571	0.785714	0.875
98	60	0	115	115.6	173.8	1.738	38.27	7	0	0	2	1	1	0	0	0	0	1	2	3	0	2	0	2	2	5	10	48	63	1.21429	1.45	1.3125	1.10714	1.53571	1.32143	1.31731
99	42	0	110	100	163.5	1.635	37.408	3	0	1	1	0	1	0	0	1	0	0	3	5	1	0	3	1	1	3	0	4	7	1.21429	0.785714	1	0.821429	0.857143	0.839286	0.919643
100	25	1	100.5	92.7	167.4	1.674	33.0803	6	5	3	2	0	1	0	0	1	0	0	1	3	0	1	2	3	0	10	0	5	15	1	0.892857	0.946429	1.32143	1.53571	1.42857	1.1875
101	54	0	108	91	181.3	1.813	27.6851	4	0	0	0	1	1	0	0	0	0	0	0	0	3	1	0	1	1	9	40	4	53	1.75	1.75	1.75	1.75	1.75	1.75	1.75
102	18	0	94	91.8	184.5	1.845	26.9681	5	0	5	0	0	1	0	0	1	0	0	4	3	5	2	3	1	0	4	0	0	4	0.285714	0.392857	0.339286	0.571429	0.392857	0.482143	0.410714
103	39	1	82	65.8	163.2	1.632	24.705	5	5	5	2	0	1	0	0	1	0	0	1	3	5	1	1	3	1	7	0	7	14	0	0.107143	0.0535714	0.464286	0.428571	0.446429	0.25
104	19	1	79	64.7	156.5	1.565	26.4165	5	3	3	0	0	1	0	0	1	0	0	1	2	0	1	2	3	3	0	0	0	0	0.428571	0.0357143	0.232143	0.285714	0.142857	0.214286	0.223214
105	24	0	82	66.7	172.5	1.725	22.4155	5	5	4	3	0	1	0	0	1	0	0	1	3	1	3	2	2	2	0	0	8	8	1.57143	0.75	1.16071	0.357143	0.214286	0.285714	0.723214
106	42	0	111	100.7	166.5	1.665	36.3246	4	2	4	1	0	1	0	0	1	0	0	3	2	5	1	2	1	1	5	0	13	18	0.142857	0.142857	0.142857	0.214286	0.25	0.232143	0.1875
107	49	0	89	64.4	166.5	1.665	23.2304	6	0	1	1	1	1	0	0	1	0	0	1	3	0	2	2	3	3	2	5	14	21	0	0	0	0	0	0	0
108	47	0	99	76.4	167	1.67	27.3943	3	0	0	1	0	0	1	0	0	1	0	1	3	0	0	0	1	1	3	5	19	27	0	0	0	0.142857	0.166667	0.153846	0.0740741
109	21	0	88	70.4	169.5	1.695	24.5038	5	6	4	3	0	1	0	0	1	0	0	3	2	2	2	3	1	2	3	0	0	3	1.28571	1.17857	1.23214	1.75	1.07143	1.41071	1.32143
110	37	1	86	78.6	165.9	1.659	28.5581	2	1	5	1	0	1	0	0	1	0	0	4	3	3	1	1	3	2	10	13	25	48	1.125	0.5	0.8125	0.821429	1	0.903846	0.86
111	18	0	119	105.6	178.3	1.783	33.2171	3	5	4	1	1	1	0	0	1	0	0	0	3	0	1	1	3	0	8	0	0	8	1.42857	1	1.21429	1.32143	1.32143	1.32143	1.26786
112	22	0	73	53.2	160.6	1.606	20.6263	5	4	7	3	1	1	0	0	1	0	0	0	3	5	1	2	1	2	6	0	0	6	0.642857	0.428571	0.535714	0.214286	0.464286	0.339286	0.4375
113	20	0	87	55.5	164.3	1.643	20.5598	4	3	3	1	0	0	0	0	0	0	0	0	3	0	1	0	3	2	0	0	0	0	0	0	0	0	0	0	0
114	20	1	102	85.5	175	1.75	27.9184	5	6	5	3	0	1	0	0	1	0	0	4	3	0	2	2	1	1	5	0	14	19	0.892857	0.892857	0.892857	1.78571	1.78571	1.78571	1.33929
115	20	0	89	70.3	176.6	1.766	22.541	5	4	5	4	0	1	0	0	1	0	0	3	3	3	3	3	3	3	4	0	2	6	0	0	0	0.464286	0.464286	0.464286	0.232143
116	23	1	81	62.2	155.3	1.553	25.7898	5	5	4	0	0	1	0	0	1	0	0	1	3	0	1	2	1	1	4	0	13	17	0	0	0	0.214286	0.25	0.232143	0.116071
117	21	0	90	69.6	180.2	1.802	21.4338	5	4	3	1	0	1	0	0	1	0	0	4	2	2	2	2	1	1	14	0	6	20	1.42857	1.64286	1.53571	1.07143	1.75	1.41071	1.47321
118	52	1	115	96.4	152.3	1.523	41.5602	4	0	0	1	0	1	0	0	1	0	0	1	3	0	1	2	3	1	6	5	29	40	0	0	0	0.535714	0.357143	0.446429	0.231481
119	33	1	94	88.2	156	1.56	36.2426	4	0	0	1	0	1	0	0	1	0	0	1	4	0	1	3	3	1	4	0	4	8	0.464286	0.464286	0.464286	0.785714	0.464286	0.625	0.544643
120	20	0	77	65	176	1.76	20.984	5	3	3	1	0	1	0	0	1	0	0	1	2	0	2	3	2	3	3	0	1	4	0	0	0	0	0	0	0
121	39	1	84	60.6	164	1.64	22.5312	5	0	5	2	0	1	0	0	1	0	0	4	4	0	2	0	3	2	23	15	10	48	0.65	0.25	0.472222	1.16667	0.964286	1.05769	0.818182
122	18	1	74	67.9	170.5	1.705	23.3572	3	3	3	0	0	1	0	0	1	0	0	4	3	0	3	2	3	2	9	10	3	22	0.321429	0.125	0.230769	0.583333	0.571429	0.576923	0.403846
123	20	1	71	48.1	162.2	1.622	18.2828	5	4	5	4	0	1	0	0	1	0	0	3	3	1	2	2	1	2	1	0	6	7	0	0	0	0	0	0	0
124	23	0	91	78.8	178	1.78	24.8706	3	3	2	2	1	1	0	0	1	0	0	1	1	1	0	0	2	1	13	5	0	18	1.75	1.75	1.75	1.75	1.75	1.75	1.75
125	32	1	88	70	155.4	1.554	28.9865	3	3	5	0	1	1	0	0	1	0	0	3	3	0	3	0	3	1	3	0	6	9	0.214286	0.214286	0.214286	0.285714	0.142857	0.214286	0.214286
126	39	1	92	72.3	156.4	1.564	29.5573	4	0	0	1	1	1	0	0	1	0	0	3	3	0	1	1	2	0	0	20	28	48	0	0	0	0	0	0	0
127	21	1	91	79.8	163.7	1.637	29.7787	5	3	5	1	0	1	0	0	1	0	0	1	3	1	1	1	2	1	0	0	0	0	0.107143	0.107143	0.107143	0.0357143	0.142857	0.0892857	0.0982143
128	18	1	76.5	52.6	156	1.56	21.6141	5	3	5	2	0	1	0	0	1	0	0	0	3	0	1	3	1	1	4	0	1	5	0.25	0.285714	0.267857	0.214286	0.0714286	0.142857	0.205357
129	20	1	72.5	57	159.1	1.591	22.5182	5	3	3	2	0	1	0	0	1	0	0	0	3	0	3	1	3	1	12	15	0	27	0.75	0.75	0.75	0.916667	0.875	0.895833	0.82
130	41	1	87	64	161.5	1.615	24.5378	5	3	5	0	1	1	0	0	1	0	0	2	3	0	3	2	3	1	9	50	2	61	0	0.583333	0.388889	1.75	1.75	1.75	1.02941
131	22	1	80	70.4	168	1.68	24.9433	5	4	3	2	0	1	0	0	1	0	0	3	3	0	1	2	1	1	3	0	2	5	1.64286	1.5	1.57143	1.75	1	1.375	1.47321
132	51	1	92	78.2	163	1.63	29.4328	3	0	0	1	0	1	0	0	1	0	0	1	2	0	0	1	2	2	14	0	15	29	0.75	0.75	0.75	1.32143	1.32143	1.32143	1.03571
133	58	1	109	86.9	158	1.58	34.8101	4	0	0	1	0	0	1	1	0	1	1	3	3	0	2	0	3	1	11	20	63	94	0.214286	0	0.107143	0.1875	0.0833333	0.125	0.114583
134	30	1	81	57.5	147.5	1.475	26.4292	5	3	3	2	0	1	0	0	1	0	0	0	3	0	1	2	2	2	3	20	8	31	0.75	0.75	0.75	0.875	0.833333	0.854167	0.802083
135	58	0	101	79.8	162.8	1.628	30.1088	3	0	0	2	0	1	0	0	1	0	0	3	2	0	2	0	2	1	0	25	4	29	1	1	1	0.85	0.892857	0.875	0.934783
136	49	1	92.5	70.6	158	1.58	28.2807	3	2	3	1	0	1	0	0	1	0	0	2	5	0	1	0	1	1	3	20	21	44	0.166667	0.142857	0.153846	0.15	0.291667	0.227273	0.1875
137	21	0	82	69.8	170.5	1.705	24.0108	3	3	4	1	1	1	0	0	1	0	0	3	3	0	3	1	1	2	2	0	4	6	1.64286	1.64286	1.64286	1.64286	1.64286	1.64286	1.64286
138	24	1	84	60.9	159	1.59	24.0892	5	1	4	2	0	1	0	0	1	0	0	2	2	0	1	3	3	3	6	0	0	6	0.428571	0.642857	0.535714	1.10714	0.392857	0.75	0.642857
139	19	1	75	70.1	168.5	1.685	24.6898	5	4	3	1	1	1	0	0	1	0	0	1	4	0	1	1	1	0	0	0	9	9	0.464286	0.464286	0.464286	0.678571	0.678571	0.678571	0.571429
140	24	1	93	66.4	163	1.63	24.9915	5	5	5	2	0	1	0	0	1	0	0	1	3	0	1	1	3	3	12	0	16	28	0.208333	0.25	0.229167	0.125	0.375	0.25	0.239583
141	22	1	90	89.7	172.5	1.725	30.1449	5	5	3	1	0	1	0	0	1	0	0	4	3	0	1	1	1	0	1	0	2	3	0.428571	0.428571	0.428571	0	0.0357143	0.0178571	0.223214
142	18	1	80	60.2	165.2	1.652	22.0585	3	3	2	1	1	1	0	0	1	0	0	4	3	0	3	3	2	1	2	0	10	12	1.5	0.857143	1.17857	1.75	1.75	1.75	1.46429
143	20	1	93	92.5	169.1	1.691	32.3485	5	4	5	4	0	1	0	0	1	0	0	3	3	0	3	1	0	0	2	0	0	2	0.107143	0.107143	0.107143	0.428571	0.428571	0.428571	0.267857
144	18	0	86	58.3	170.5	1.705	20.0549	5	4	3	3	1	1	0	0	1	0	0	4	3	0	3	3	3	3	4	0	18	22	0	0	0	0.214286	0.107143	0.160714	0.0803571
145	20	0	105	76.8	166.5	1.665	27.7034	5	6	7	4	1	1	0	0	1	0	0	4	4	0	1	1	1	1	0	0	0	0	0.214286	0	0.107143	0.0714286	0	0.0357143	0.0714286
146	20	0	115	108.1	178.6	1.786	33.8893	5	5	5	3	1	1	0	0	1	0	0	3	3	1	2	2	3	3	5	0	15	20	0.714286	0.714286	0.714286	0.75	0	0.375	0.544643
147	19	0	79	63	170.5	1.705	21.6716	5	5	3	2	0	1	0	0	1	0	0	2	2	0	1	2	3	1	2	0	2	4	1.57143	1.67857	1.625	1	1	1	1.3125
148	20	1	74	54.5	157	1.57	22.1104	5	3	3	1	0	1	0	0	1	0	0	1	4	0	2	3	3	2	1	5	0	6	1.5	0.75	1.125	0.892857	1.625	1.23077	1.17593
149	26	1	79	55.5	164.5	1.645	20.5098	5	2	2	0	1	1	0	0	1	0	0	1	2	0	1	2	3	1	2	0	1	3	1.14286	1.03571	1.08929	1	1.03571	1.01786	1.05357
150	19	0	92	84.5	172	1.72	28.5627	3	2	3	1	0	1	0	0	1	0	0	4	3	0	2	2	2	1	1	0	0	1	0.25	0	0.125	0.214286	0.214286	0.214286	0.173077
151	21	1	77	48.8	154	1.54	20.5768	5	3	3	1	1	1	0	0	1	0	0	4	3	0	1	2	2	2	8	20	5	33	0	0.166667	0.0769231	0	0	0	0.0421053
152	26	0	114	118.5	173.5	1.735	39.3658	5	2	2	2	0	1	0	0	1	0	0	1	3	3	3	1	3	3	18	0	0	18	1.57143	1.6	1.58333	1.64286	1.64286	1.64286	1.61538
153	24	1	67	46.8	159	1.59	18.5119	2	2	2	1	0	1	0	0	1	0	0	4	3	0	3	3	3	1	22	0	4	26	1	1	1	1	1	1	1
154	19	0	85	60.6	168.5	1.685	21.3439	5	3	4	0	1	1	0	0	1	0	0	1	1	2	3	2	3	2	11	5	0	16	1.57143	1.5	1.53571	1	1	1	1.27778
155	18	1	70	51.9	164	1.64	19.2965	5	3	3	3	1	1	0	0	1	0	0	3	3	0	3	2	1	1	0	10	8	18	0.214286	0.107143	0.160714	0.0416667	0.125	0.0833333	0.125
156	20	1	88	72.2	164	1.64	26.8441	5	3	1	1	0	0	0	0	1	0	0	1	3	3	1	1	1	2	14	10	0	24	0.75	0	0.346154	0.392857	0.458333	0.423077	0.384615
157	64	1	112	93.3	164	1.64	34.6892	2	0	0	1	1	0	0	1	0	0	1	1	3	0	1	1	1	3	0	0	0	0	0	0	0	0	0	0	0
158	20	0	107	97.9	186.8	1.868	28.0562	2	2	2	1	0	1	0	0	1	0	0	2	3	0	2	1	1	2	8	0	0	8	1.75	1.75	1.75	1.75	1.75	1.75	1.75
159	39	1	92	69.8	163.6	1.636	26.0789	5	2	2	1	0	1	0	0	1	0	0	0	3	1	2	1	1	1	17	29	39	85	0.35	0.285714	0.3125	0.1	0	0.05	0.193182
160	32	1	81	62.6	161.4	1.614	24.0307	5	3	3	1	0	1	0	0	1	0	0	3	2	1	1	2	3	1	8	5	24	37	0.285714	0.285714	0.285714	0.428571	0.428571	0.428571	0.357143
161	29	0	86	76	171.5	1.715	25.8396	3	2	2	1	1	1	0	0	1	0	0	1	4	0	2	3	0	0	0	5	19	24	0.214286	0.25	0.230769	0.142857	0	0.0714286	0.148148
162	18	0	74.5	58.3	170.5	1.705	20.0549	3	1	1	1	1	1	0	0	1	0	0	3	1	0	3	3	3	2	1	0	0	1	0.535714	0.642857	0.589286	0.892857	1	0.946429	0.767857
163	55	1	102	87.4	160.7	1.607	33.8438	4	0	0	3	0	1	0	0	1	0	0	0	3	0	3	0	3	2	0	30	30	60	0	0	0	0	0	0	0
164	19	1	68.5	43.5	154.5	1.545	18.2235	5	3	3	1	0	1	0	0	1	0	0	0	4	0	3	3	3	2	0	0	0	0	0	0	0	0	0	0	0
165	25	0	97	79.7	180	1.8	24.5988	5	2	1	2	0	1	0	0	1	0	0	0	3	0	3	3	3	1	2	0	0	2	0.928571	0.928571	0.928571	1	1	1	0.964286
166	45	1	112	104.7	151.5	1.515	45.6164	2	0	0	1	0	0	0	0	0	0	0	2	3	0	3	2	3	1	4	15	14	33	0.166667	0.285714	0.230769	0.791667	0.791667	0.791667	0.5
167	20	0	133	122.1	177.5	1.775	38.7542	5	3	2	2	1	1	0	0	1	0	0	1	0	5	3	3	3	3	5	0	0	5	1.5	1.5	1.5	1.75	1.75	1.75	1.625
168	24	1	107	91.1	155.1	1.551	37.87	2	0	1	1	1	1	0	0	1	0	0	3	3	0	1	1	0	0	2	0	2	4	1.5	1.5	1.5	1.75	1.75	1.75	1.625
169	20	0	97	75	180.5	1.805	23.0201	5	5	5	2	1	1	0	0	1	0	0	2	3	0	3	2	2	2	9	0	0	9	0	0	0	0	0	0	0
170	20	0	96	79.9	181.5	1.815	24.2546	5	3	3	3	1	1	0	0	0	1	0	1	3	1	2	3	2	1	1	0	10	11	0.0714286	0.0714286	0.0714286	0	0.321429	0.160714	0.116071
171	22	1	67	50.5	158	1.58	20.2291	5	6	3	2	0	1	0	0	1	0	0	0	3	0	2	1	2	3	2	0	0	2	0.107143	0.107143	0.107143	0.0714286	0.0714286	0.0714286	0.0892857
172	33	0	111	102.7	179	1.79	32.0527	4	3	4	2	0	1	0	0	1	0	0	1	3	0	3	1	2	2	6	0	5	11	0.75	0.75	0.75	1	1	1	0.875
173	21	0	87	77.2	180	1.8	23.8272	4	4	3	2	0	1	0	0	1	0	0	1	1	2	1	1	1	2	0	0	5	5	1.75	1.75	1.75	1	1	1	1.375
174	56	0	105	85	182	1.82	25.6612	5	0	1	2	0	1	0	0	1	0	0	2	3	0	1	0	2	2	2	34	0	36	0	0	0	0	0	0	0
175	64	0	99	63.5	158.3	1.583	25.3403	3	0	1	2	1	0	0	1	0	0	1	1	3	0	1	0	0	0	1	25	38	64	0	0	0	0	0	0	0
176	20	1	71	53.2	155.5	1.555	22.0014	5	4	4	2	0	1	0	0	1	0	0	0	3	3	1	2	3	1	0	0	0	0	0	0	0	0	0	0	0
177	59	0	109.5	86.4	168.8	1.688	30.3228	4	3	3	2	0	0	1	1	0	1	1	3	4	4	0	0	0	0	1	19	39	59	0	0	0	0	0	0	0
178	39	1	85	77.1	164	1.64	28.666	4	2	5	2	1	1	0	0	1	0	0	4	3	0	1	1	3	2	4	5	9	18	0.107143	0	0.0535714	0.125	0	0.0576923	0.0555556
179	50	0	116	97.9	175.9	1.759	31.6411	4	0	0	2	0	1	0	0	1	0	0	1	2	0	1	0	1	1	5	35	8	48	0.375	0	0.166667	0.625	0.875	0.75	0.5
180	24	1	80	67	164.5	1.645	24.7596	5	4	4	2	0	1	0	0	1	0	0	3	3	0	2	3	2	3	8	5	0	13	0	0	0	0	0	0	0
181	58	0	108	86.6	176	1.76	27.9571	7	0	0	3	1	1	0	0	1	0	0	1	3	1	1	1	1	1	4	5	15	24	0	0	0	0	0	0	0
182	20	0	94	90.2	183.2	1.832	26.8754	5	4	5	4	0	1	0	0	1	0	0	1	3	1	2	2	2	3	3	0	2	5	0.0714286	0.0714286	0.0714286	0	0	0	0.0357143
183	53	0	112	86.9	163.9	1.639	32.3491	3	0	1	0	1	0	0	0	0	0	0	0	3	0	0	0	1	1	0	5	8	13	0.0357143	0	0.0192308	0	0	0	0.00925926
184	53	1	95.5	78.5	155.4	1.554	32.5063	3	3	3	0	1	0	0	1	0	0	1	0	3	3	0	1	1	2	1	30	9	40	0	0	0	0	0.1875	0.09375	0.0375
185	20	1	70	49.9	156	1.56	20.5046	5	5	5	2	1	1	0	0	1	0	0	1	3	0	2	3	2	1	4	0	1	5	1.25	0.75	1	1	1	1	1
186	24	0	90.5	76.7	174	1.74	25.3336	5	5	4	0	1	1	0	0	1	0	0	1	3	0	1	2	2	1	0	0	2	2	1.375	1.375	1.375	1.75	1.75	1.75	1.5625
187	20	1	78	62.5	168.3	1.683	22.0654	5	6	7	4	0	1	0	0	1	0	0	3	4	1	1	3	2	2	3	0	6	9	0	0	0	0.0714286	0.0714286	0.0714286	0.0357143
188	20	0	82	64.4	174	1.74	21.271	3	2	2	2	0	1	0	0	1	0	0	1	1	0	0	0	2	1	7	0	5	12	0.785714	0.785714	0.785714	0.392857	0.392857	0.392857	0.589286
190	22	0	98	89.8	169.3	1.693	31.3301	5	5	5	4	0	1	0	0	1	0	0	0	2	0	1	3	2	1	2	0	0	2	1.5	1.5	1.5	1.75	1.75	1.75	1.625
191	19	0	98	86.8	175.5	1.755	28.1816	5	5	5	2	1	1	0	0	1	0	0	0	3	0	3	3	2	1	0	0	0	0	0.642857	0.428571	0.535714	0.0357143	0.0357143	0.0357143	0.285714
192	20	0	105	86.4	168.5	1.685	30.4308	5	6	7	2	1	1	0	0	1	0	0	0	3	0	1	3	1	2	9	0	0	9	0	0	0	0	0	0	0
193	32	1	69	52.6	159	1.59	20.8061	3	2	2	1	1	1	0	0	1	0	0	1	2	0	2	1	1	1	8	25	3	36	0.875	0.892857	0.884615	1.45	0.7	1.075	0.967391
194	55	1	110	90.5	152.5	1.525	38.9143	2	0	0	1	0	1	0	0	1	0	0	1	2	0	1	1	3	3	3	55	4	62	1.5	1.5	1.5	0.75	0.75	0.75	1.05882
195	18	1	84	70.1	174	1.74	23.1537	3	3	3	1	0	1	0	0	1	0	0	0	0	0	1	1	3	2	1	0	0	1	1.75	1.75	1.75	1.53571	1.53571	1.53571	1.64286
196	48	0	120	105.4	181	1.81	32.1724	4	0	1	1	0	1	0	0	1	0	0	0	1	0	0	1	0	2	25	15	0	40	1.75	1.75	1.75	1.75	1.75	1.75	1.75
197	37	1	102	95	172	1.72	32.112	3	1	1	2	1	1	0	0	1	0	0	4	3	0	2	1	3	3	6	19	7	32	0	0	0	0	0	0	0
198	39	0	81	59.7	167.5	1.675	21.2787	2	1	6	0	1	1	0	0	1	0	0	4	3	0	3	1	2	0	19	5	37	61	0	0	0	0	0	0	0
199	48	1	91.5	74	150.7	1.507	32.5841	4	2	2	2	0	1	0	0	1	0	0	1	3	0	0	3	1	1	0	20	0	20	0	0	0	0.285714	0.5	0.384615	0.208333
200	44	0	105	95.9	180.4	1.804	29.4677	2	2	3	2	0	0	0	1	0	0	1	1	1	0	1	1	3	3	3	25	0	28	1.75	1.75	1.75	1.75	1.75	1.75	1.75
201	23	1	78	62.1	156.7	1.567	25.2903	5	5	5	3	0	1	0	0	1	0	0	4	3	0	1	2	3	1	10	15	16	41	0	0.0416667	0.0227273	0.2	0	0.0833333	0.0543478
202	22	0	82	67.6	185.5	1.855	19.6453	5	4	5	2	0	1	0	0	1	0	0	1	3	0	0	1	1	0	2	0	4	6	1.75	1.75	1.75	1.75	1.78571	1.76786	1.75893
203	35	1	86	65.4	161.9	1.619	24.9508	5	5	5	3	0	1	0	0	1	0	0	1	3	0	3	2	2	2	0	20	17	37	0.5	0	0.25	0	0.125	0.0625	0.15625
204	32	1	90	62.6	152.8	1.528	26.8119	3	0	0	1	0	1	0	0	1	0	0	2	3	0	2	2	2	1	1	5	7	13	0	0	0	0	0	0	0
205	20	1	74	52	163.4	1.634	19.476	5	4	7	3	0	1	0	0	1	0	0	4	3	1	3	1	3	3	0	0	4	4	0	0	0	0	0	0	0
206	20	1	74	44.4	144	1.44	21.412	5	4	4	2	0	1	0	0	1	0	0	4	4	3	2	2	1	1	0	5	4	9	0	0	0	0	0.0357143	0.0178571	0.00892857
207	19	0	84	80.9	180	1.8	24.9691	5	5	5	4	0	1	0	0	1	0	0	3	3	0	2	0	2	2	0	0	8	8	0.178571	0.428571	0.303571	0.285714	0.142857	0.214286	0.258929
208	41	1	115	111	165	1.65	40.7713	5	0	5	1	0	0	1	0	0	1	0	1	4	0	1	1	1	1	0	5	0	5	0	0	0	0.25	0.25	0.25	0.12963
209	42	0	112	107.3	182	1.82	32.3934	5	0	1	1	0	1	0	0	1	0	0	2	3	0	2	1	3	1	1	5	6	12	0.142857	0.0833333	0.115385	0	0	0	0.0555556
210	34	1	88	70.5	158	1.58	28.2407	6	3	5	2	0	1	0	0	1	0	0	3	3	3	0	1	1	1	0	20	3	23	0	0.0416667	0.0208333	0	0	0	0.0104167
211	21	0	74	71.1	173.8	1.738	23.538	3	3	3	1	1	1	0	0	1	0	0	2	0	0	2	2	3	2	16	5	7	28	1.54167	1.53571	1.53846	1.64286	1.60714	1.625	1.58333
212	20	1	72	59.4	165	1.65	21.8182	5	4	5	2	1	1	0	0	1	0	0	0	3	5	2	2	3	0	4	0	0	4	0	0	0	0.0357143	0.0357143	0.0357143	0.0178571
213	20	1	76	67.2	165	1.65	24.6832	5	5	5	2	0	1	0	0	1	0	0	0	4	1	2	1	0	1	0	0	0	0	0	0	0	0	0	0	0
214	19	1	86	80.5	160	1.6	31.4453	5	3	5	1	0	1	0	0	1	0	0	0	3	0	1	2	2	2	2	0	0	2	0.0714286	0.107143	0.0892857	0.0357143	0.0357143	0.0357143	0.0625
215	45	0	131	112.8	168.4	1.684	39.7763	5	5	5	2	1	0	0	1	0	0	1	4	2	0	1	1	1	1	16	14	54	84	1.75	1.75	1.75	1.75	1.75	1.75	1.75
216	19	0	95	87.3	175.5	1.755	28.3439	4	5	3	0	1	1	0	0	1	0	0	0	2	0	3	1	2	1	2	0	0	2	0.642857	0.75	0.696429	0.892857	0.142857	0.517857	0.607143
217	19	0	87	76.4	172	1.72	25.8248	5	3	1	3	1	1	0	0	1	0	0	4	5	0	1	1	1	3	11	0	26	37	1.75	1.75	1.75	1.75	1.75	1.75	1.75
218	18	0	84	78.8	172	1.72	26.636	5	3	3	0	0	1	0	0	1	0	0	4	4	0	2	1	1	1	9	0	5	14	1.25	1.75	1.5	1.75	1.75	1.75	1.625
219	20	0	74	58.9	181.4	1.814	17.8995	3	6	5	3	0	1	0	0	1	0	0	0	3	1	3	1	0	1	0	0	0	0	0.0714286	0.0714286	0.0714286	0.142857	0.142857	0.142857	0.107143
220	53	1	124	115.4	159.1	1.591	45.5896	5	0	1	1	0	1	0	0	1	0	0	1	2	2	3	2	1	1	2	0	11	13	0.785714	0.75	0.767857	1	1	1	0.883929
221	58	0	115	105.1	176.5	1.765	33.7375	3	2	3	2	0	0	1	0	1	0	0	0	3	0	1	0	1	1	34	10	0	44	1	0.5	0.769231	0.25	0.25	0.25	0.509615
222	32	1	87	66.5	161	1.61	25.6549	3	3	3	1	0	1	0	0	1	0	0	4	3	0	3	3	2	2	9	5	0	14	1.75	1.75	1.75	1.75	1.75	1.75	1.75
223	39	1	108	85.7	165.6	1.656	31.2507	5	0	1	2	0	1	0	0	1	0	0	1	3	0	1	2	2	2	3	0	11	14	1.75	1	1.375	1	1.07143	1.03571	1.20536
224	22	1	84	56.3	163.9	1.639	20.958	5	4	3	1	0	1	0	0	1	0	0	4	4	0	3	3	3	3	1	5	15	21	0	0	0	0	0	0	0
225	18	1	75	58.8	161.4	1.614	22.572	3	3	4	1	1	1	0	0	1	0	0	1	3	3	1	3	3	3	2	0	0	2	0	0	0	0.0714286	0.0714286	0.0714286	0.0357143
226	18	1	83	58.6	159.8	1.598	22.948	3	2	3	1	1	1	0	0	1	0	0	1	1	0	1	3	3	1	10	0	0	10	1	1	1	1	1	1	1
227	19	0	85	66	187.2	1.872	18.8336	5	4	4	3	1	1	0	0	1	0	0	2	2	0	1	2	3	2	6	0	0	6	1.03571	0.821429	0.928571	1	1	1	0.964286
228	20	1	95	56.4	162.3	1.623	21.4113	5	5	5	3	0	1	0	0	1	0	0	2	5	2	1	2	3	1	7	0	4	11	0.678571	0.678571	0.678571	0.928571	0.928571	0.928571	0.803571
229	20	1	70	56.7	158	1.58	22.7127	5	5	5	2	0	1	0	0	1	0	0	0	3	2	3	2	3	1	3	0	1	4	0.214286	0.214286	0.214286	0.107143	0.107143	0.107143	0.160714
230	20	1	72	55.1	151.5	1.515	24.0064	5	4	5	2	0	1	0	0	1	0	0	3	3	0	3	3	3	2	6	0	7	13	0	0	0	0.142857	0.142857	0.142857	0.0740741
231	60	0	97.5	69.6	161.6	1.616	26.6518	5	0	1	2	0	1	0	0	1	0	0	3	3	0	0	0	2	2	1	0	54	55	0.142857	0	0.0714286	0.0714286	0.0714286	0.0714286	0.0714286
232	20	1	74	85.1	163.5	1.635	31.8342	5	3	4	4	0	1	0	0	0	1	0	1	4	3	0	0	0	1	1	0	5	6	0.0357143	0.0357143	0.0357143	0.0714286	0.0714286	0.0714286	0.0535714
233	20	1	111	100	170	1.7	34.6021	5	5	5	3	0	1	0	0	1	0	0	3	3	1	1	2	3	1	2	0	2	4	0	0	0	0.0714286	0.0714286	0.0714286	0.0357143
234	20	0	85	63	172.5	1.725	21.172	5	5	6	3	1	1	0	0	1	0	0	0	3	0	0	1	0	0	4	0	1	5	0	0	0	0.0714286	0.0714286	0.0714286	0.0357143
236	23	0	77	60.1	172.2	1.722	20.2679	3	3	2	2	1	1	0	0	1	0	0	1	3	0	3	3	3	2	8	0	2	10	0.892857	0.75	0.826923	1.07143	1	1.03571	0.935185
237	28	1	90	71.8	153	1.53	30.672	4	3	5	0	0	1	0	0	1	0	0	3	4	1	3	1	1	1	1	10	25	36	1	0.625	0.826923	1	1.375	1.17308	1
238	27	0	94	77.7	167.1	1.671	27.8271	3	3	3	1	1	1	0	0	1	0	0	1	1	0	1	2	1	1	2	0	2	4	0.642857	0	0.321429	0.821429	1.03571	0.928571	0.625
239	36	1	79	63.5	165.5	1.655	23.1834	4	3	4	1	0	1	0	0	1	0	0	1	3	0	3	3	3	2	2	40	0	42	1.5	1.5	1.5	0	0	0	0.75
240	34	0	87	76.1	176.3	1.763	24.4839	3	3	3	1	0	1	0	0	1	0	0	3	2	0	2	3	3	3	12	15	0	27	1.75	1.75	1.75	1.75	1.75	1.75	1.75
241	46	1	102.5	70.1	170.5	1.705	24.114	4	3	3	1	0	1	0	0	1	0	0	2	3	0	3	1	3	1	0	25	20	45	1	0.833333	0.916667	0.7	1.5	1.13636	1.02174
242	56	1	94	52.8	148.9	1.489	23.8147	1	0	0	1	1	1	0	0	1	0	0	1	0	0	3	0	1	1	14	67	3	84	2	2	2	2	2	2	2
243	18	0	90	75.8	182.1	1.821	22.8586	3	4	4	3	0	1	0	0	1	0	0	2	3	0	3	1	2	2	9	0	0	9	0.535714	0.642857	0.589286	0.821429	0.821429	0.821429	0.705357
244	51	1	94	74.3	153.6	1.536	31.4924	2	0	0	1	0	1	0	0	1	0	0	1	3	0	1	1	3	1	0	10	4	14	0.3	0	0.125	0.107143	0.107143	0.107143	0.115385
245	51	0	112	90.1	169.3	1.693	31.4348	3	0	0	0	1	0	0	1	0	0	1	0	0	0	3	0	2	2	0	52	5	57	2	2	2	2	2	2	2
246	38	1	104	94.3	170.5	1.705	32.4387	3	2	3	2	0	1	0	0	1	0	0	4	3	0	1	1	2	2	0	0	26	26	0.0714286	0.0714286	0.0714286	0.0714286	0.0714286	0.0714286	0.0714286
247	44	1	81	63.5	154.9	1.549	26.4649	3	0	1	1	0	1	0	0	1	0	0	0	1	0	1	1	1	1	5	0	4	9	0.25	0.142857	0.196429	1.17857	1.07143	1.125	0.660714
248	60	0	119	98.7	166.1	1.661	35.7749	5	0	1	4	0	0	0	1	0	0	1	4	3	0	1	0	1	2	0	24	27	51	0.0357143	0.05	0.0416667	0.0714286	0.05	0.0625	0.0520833
249	23	1	73	50.1	163.5	1.635	18.7414	5	5	5	2	0	1	0	0	1	0	0	1	3	3	2	3	2	2	0	0	1	1	0	0	0	0	0	0	0
250	23	1	64	49.3	160.2	1.602	19.2098	5	3	3	1	1	1	0	0	1	0	0	1	0	0	3	3	3	3	32	5	16	53	1.75	1.75	1.75	1.75	1.75	1.75	1.75
251	40	1	99	82.4	164	1.64	30.6365	2	0	0	1	0	0	0	1	0	0	1	1	3	0	3	1	2	1	6	45	3	54	0.15	0	0.075	0.25	0.25	0.25	0.157895
252	24	1	89	73	169.5	1.695	25.4088	5	4	6	2	0	1	0	0	1	0	0	4	3	0	3	1	1	1	7	5	6	18	0.0833333	0	0.0416667	0.25	0.214286	0.230769	0.14
253	22	1	72	58.4	166.6	1.666	21.0408	3	3	3	0	0	1	0	0	1	0	0	2	1	0	1	1	2	3	4	0	0	4	1.75	1.75	1.75	1	1	1	1.375
254	25	1	87	68.5	157	1.57	27.7902	3	4	1	1	1	1	0	0	1	0	0	0	2	0	2	2	1	1	0	0	0	0	0	0	0	0.107143	0.107143	0.107143	0.0535714
255	18	1	84	78.3	160	1.6	30.5859	5	3	4	1	0	1	0	0	1	0	0	1	3	0	2	2	3	1	6	0	1	7	0.0357143	0.0357143	0.0357143	0.0357143	0.0357143	0.0357143	0.0357143
256	22	1	99	77.6	155.6	1.556	32.0511	5	5	3	3	0	1	0	0	1	0	0	0	3	2	3	3	3	1	3	0	0	3	0	0	0	0.0357143	0.0357143	0.0357143	0.0178571
257	24	0	99	88.8	182.6	1.826	26.6325	3	1	1	1	1	1	0	0	1	0	0	1	4	0	1	1	0	2	0	0	2	2	0	0	0	0	0	0	0
258	37	1	83.5	67.3	156	1.56	27.6545	3	3	3	1	0	1	0	0	1	0	0	4	3	3	2	2	2	1	0	15	31	46	0.75	0.625	0.692308	0.166667	0.291667	0.229167	0.47
259	20	1	72	47.8	161.5	1.615	18.3266	5	3	3	2	1	1	0	0	1	0	0	2	3	5	1	3	3	3	14	0	2	16	0.214286	0.214286	0.214286	0.142857	0.142857	0.142857	0.178571
261	42	1	89	69.2	157	1.57	28.0742	4	2	3	1	0	1	0	0	1	0	0	3	3	0	2	1	3	1	5	0	20	25	0.0357143	0.0357143	0.0357143	0.607143	0.607143	0.607143	0.321429
262	26	0	96	74.9	173.5	1.735	24.8819	3	0	2	1	1	1	0	0	1	0	0	3	1	0	3	0	3	0	11	10	0	21	0.464286	0.464286	0.464286	0.833333	0.833333	0.833333	0.634615
263	31	1	95	83.8	162.8	1.628	31.6181	2	3	2	1	0	1	0	0	1	0	0	4	3	0	2	1	1	3	1	10	5	16	0.285714	0	0.153846	0.0714286	0.0416667	0.0576923	0.105769
264	31	1	87	66.4	161.5	1.615	25.4579	5	2	5	1	0	1	0	0	1	0	0	3	3	0	1	1	0	1	16	10	4	30	0.464286	0.464286	0.464286	1	1	1	0.711538
265	23	1	66	49.9	165.5	1.655	18.2182	5	5	5	2	0	0	0	0	1	0	0	1	3	0	0	1	2	1	1	0	6	7	0	0	0	0.0357143	0.0714286	0.0535714	0.0267857
266	37	1	86	73.9	163.5	1.635	27.6445	3	2	2	1	0	1	0	0	1	0	0	1	3	0	1	3	2	2	3	0	47	50	0.25	0.214286	0.232143	0.678571	0.571429	0.625	0.428571
267	18	1	73	49.8	159	1.59	19.6986	5	3	3	4	0	1	0	0	1	0	0	3	4	1	2	3	3	1	15	20	0	35	0.107143	0.107143	0.107143	0.1	0.1	0.1	0.104167
268	48	1	102	94.1	155	1.55	39.1675	5	0	1	2	0	1	0	0	1	0	0	3	3	0	1	1	2	1	0	20	69	89	0.25	0.25	0.25	0.25	0.25	0.25	0.25
269	61	0	108	85.1	164.5	1.645	31.4483	4	0	1	0	0	0	0	1	0	0	1	1	3	0	1	0	2	1	0	10	0	10	0	0	0	0	0	0	0
270	36	0	99	82.2	166.9	1.669	29.5093	3	0	0	1	0	1	0	0	1	0	0	2	2	1	1	1	2	1	4	10	9	23	0	0	0	0.25	0.125	0.1875	0.0865385
271	25	1	69	52.6	165.5	1.655	19.2039	6	4	2	2	0	1	0	0	1	0	0	1	3	0	1	2	3	2	6	0	9	15	0	0	0	0	0	0	0
272	41	1	87	79.4	164.5	1.645	29.3419	5	5	5	2	0	1	0	0	1	0	0	1	3	0	1	1	3	1	1	15	13	29	0	0	0	0.0357143	0.0416667	0.0384615	0.02
273	23	0	72	58.7	156.5	1.565	23.9668	5	3	4	1	0	1	0	0	1	0	0	1	3	2	2	2	1	1	3	5	4	12	0.0357143	0	0.0178571	0.0714286	0.0833333	0.0769231	0.0462963
274	52	0	95	71	179	1.79	22.1591	5	0	2	2	1	1	0	0	1	0	0	1	3	0	0	0	1	1	2	0	0	2	1	1	1	1	1	1	1
275	41	1	84	67.3	164.4	1.644	24.9007	5	3	3	2	0	1	0	0	1	0	0	1	4	0	0	1	1	1	1	15	2	18	0.285714	0	0.153846	0	0.142857	0.0769231	0.115385
276	41	0	98	87.9	175.1	1.751	28.6693	3	0	2	3	1	1	0	0	1	0	0	1	3	0	1	1	0	1	1	5	5	11	0.75	0.75	0.75	1	1	1	0.875
277	33	1	109	78.4	156	1.56	32.2156	3	1	1	1	0	1	0	0	1	0	0	1	3	0	3	3	3	3	1	25	17	43	0	0	0	0	0.0833333	0.0454545	0.0217391
278	45	0	92	68.5	170.8	1.708	23.4809	3	2	4	1	1	0	1	0	0	1	0	3	2	0	0	1	1	1	8	15	7	30	1	1	1	1	1	1	1
280	27	1	86	66.9	161.5	1.615	25.6496	4	1	1	2	1	1	0	0	1	0	0	0	3	0	3	3	3	1	18	0	0	18	0.107143	0.785714	0.446429	1	1.14286	1.07143	0.758929
281	48	0	93	69.9	173.5	1.735	23.2209	5	0	4	2	1	1	0	0	1	0	0	1	2	0	0	1	0	3	5	5	25	35	1.5	1.5	1.5	1.64286	1.64286	1.64286	1.57407
282	20	0	78	63.6	184.5	1.845	18.6838	5	3	5	2	1	1	0	0	1	0	0	3	3	0	3	3	3	3	0	0	25	25	0	0	0	0	0	0	0
283	33	1	87	87.3	166.4	1.664	31.5288	3	1	4	1	0	1	0	0	1	0	0	4	2	0	1	0	1	1	0	15	10	25	0	0	0	0	0.107143	0.0535714	0.03
287	21	0	88	77.3	177.5	1.775	24.5348	3	3	5	2	0	1	0	0	1	0	0	2	3	1	1	1	2	1	5	0	17	22	0	0	0	0.214286	0.214286	0.214286	0.107143
288	19	0	71	58.1	177.5	1.775	18.4408	3	5	5	2	1	1	0	0	1	0	0	0	1	2	3	1	1	0	2	0	0	2	1.03571	0.821429	0.928571	1	1	1	0.964286
289	20	1	82	70.1	161.5	1.615	26.8765	5	3	3	2	0	1	0	0	1	0	0	1	1	0	3	2	2	2	11	10	16	37	0.785714	0.75	0.767857	0.821429	0.85	0.833333	0.798077
290	19	1	64	52.6	161.5	1.615	20.167	5	3	2	1	0	1	0	0	1	0	0	4	1	0	3	3	3	3	1	0	2	3	0.5	0.285714	0.392857	1	1	1	0.696429
291	19	1	69	61.8	157	1.57	25.072	5	3	2	2	0	1	0	0	1	0	0	1	1	0	2	2	2	1	26	5	10	41	1.5	1.5	1.5	0.833333	0.607143	0.711538	1.12037
292	33	1	83	61.7	164.1	1.641	22.9123	6	4	5	2	0	1	0	0	1	0	0	2	2	3	3	3	3	3	2	0	23	25	0.678571	0.678571	0.678571	1.21429	1.21429	1.21429	0.946429
293	18	0	75	64.2	176.5	1.765	20.6085	3	5	3	2	1	1	0	0	1	0	0	0	0	0	3	3	2	1	1	0	0	1	1.10714	1.10714	1.10714	1	1	1	1.05357
294	20	1	75	58.7	158.2	1.582	23.4544	5	3	5	2	0	1	0	0	1	0	0	4	3	0	3	2	3	2	23	9	8	40	0	0	0	0	0	0	0
295	19	1	67	51.3	161.9	1.619	19.5715	3	5	5	3	0	0	0	1	1	0	0	2	3	1	1	2	1	1	4	0	0	4	0.214286	0	0.107143	0.214286	0.571429	0.392857	0.25
296	39	0	130	114.5	172.9	1.729	38.3015	2	0	3	0	0	1	0	0	1	0	0	1	0	0	1	1	1	1	6	10	4	20	0.214286	0	0.107143	0	0	0	0.0576923
297	43	0	81	57.8	161.7	1.617	22.1059	5	2	2	1	1	1	0	0	1	0	0	0	0	0	0	0	1	2	1	40	0	41	1.75	1.75	1.75	1.75	1.75	1.75	1.75
298	21	0	80	59.4	174.4	1.744	19.5296	5	5	5	2	1	0	0	0	0	0	0	1	3	0	3	3	3	3	4	0	4	8	0.642857	0.642857	0.642857	0.642857	0.642857	0.642857	0.642857
299	24	1	84.5	54.2	155.5	1.555	22.415	5	5	3	1	0	1	0	0	1	0	0	0	3	0	1	3	2	0	2	0	0	2	0.0416667	0.0416667	0.0416667	0.321429	0.214286	0.267857	0.163462
300	48	1	94	72.3	157	1.57	29.3318	3	0	0	1	1	1	0	0	1	0	0	4	0	0	3	2	3	3	9	39	22	70	2	2	2	2	2	2	2
301	51	0	95	84.6	170.9	1.709	28.9658	4	0	1	2	1	1	0	0	1	0	0	1	2	1	2	1	0	2	6	5	0	11	1.85714	1.625	1.75	1.64286	1.64286	1.64286	1.69444
302	54	0	100	79.1	172.2	1.722	26.6754	4	1	1	1	0	1	0	0	1	0	0	2	3	1	2	0	1	1	2	0	50	52	0	0	0	0	0	0	0
303	20	0	78	67.4	172	1.72	22.7826	5	3	5	1	1	1	0	0	1	0	0	1	3	0	3	3	3	3	20	0	3	23	1	1	1	1	1	1	1
304	48	1	84	77.9	163.7	1.637	29.0697	5	0	0	1	0	1	0	0	1	0	0	1	1	0	1	3	3	3	5	0	19	24	0.892857	0.892857	0.892857	0.892857	0.892857	0.892857	0.892857
305	29	1	68	50.1	160.6	1.606	19.4244	5	3	4	2	0	1	0	0	1	0	0	3	3	3	1	1	1	0	11	0	9	20	0	0	0	0	0	0	0
306	20	1	63	42.5	150.2	1.502	18.8386	5	0	3	0	1	1	0	0	1	0	0	4	3	0	1	1	0	1	6	0	9	15	1.75	1.75	1.75	1.75	1.78571	1.76786	1.75893
307	21	1	76	59.9	152.9	1.529	25.6219	5	2	2	1	0	1	0	0	1	0	0	1	3	0	3	2	3	1	10	0	4	14	0	0	0	0	0	0	0
308	20	0	89	80.5	167	1.67	28.8644	3	3	3	1	1	1	0	0	1	0	0	2	3	1	3	1	1	1	6	15	0	21	1.85714	1.75	1.80769	1.58333	1.70833	1.64583	1.73
309	53	1	110	94	164	1.64	34.9494	2	0	2	1	0	0	1	0	0	1	0	0	0	0	1	2	3	1	12	15	2	29	0.821429	0.791667	0.807692	0.875	0.875	0.875	0.84
310	20	1	89	86	167	1.67	30.8365	4	3	3	1	0	1	0	0	1	0	0	2	1	1	1	1	2	1	4	0	0	4	1.42857	1.32143	1.375	1.75	1.21429	1.48214	1.42857
311	59	1	97	71	155	1.55	29.5525	2	0	2	2	0	0	1	1	0	1	1	4	3	0	0	0	3	0	6	35	26	67	0	0	0	0	0	0	0
312	19	1	70	53.3	161.5	1.615	20.4354	3	2	2	1	0	1	0	0	1	0	0	2	2	0	2	3	3	2	14	0	2	16	1.75	1.75	1.75	1	1	1	1.375
313	30	1	74	66	168	1.68	23.3844	5	4	3	0	0	1	0	0	1	0	0	1	3	3	1	1	0	0	3	5	19	27	0	0	0	0.791667	0.821429	0.807692	0.388889
314	19	0	73	59.6	174	1.74	19.6856	3	1	1	0	1	1	0	0	1	0	0	4	3	0	1	1	1	1	21	5	0	26	1.96429	1.75	1.85714	1.32143	1.375	1.34615	1.61111
315	18	1	78	69.1	161.3	1.613	26.5589	3	3	3	3	0	1	0	0	1	0	0	4	3	1	1	3	2	1	3	0	0	3	0.25	0.25	0.25	0.5	0.5	0.5	0.375
316	47	1	90	69	156	1.56	28.3531	2	0	0	0	0	1	0	0	1	0	0	1	3	0	2	3	3	2	17	65	7	89	1.0625	0.75	0.928571	0.75	1.45	1.1875	1.06667
317	21	1	84	77.7	162.5	1.625	29.4249	3	3	2	1	0	1	0	0	1	0	0	0	1	0	1	2	3	2	15	0	0	15	1	1	1	1.42857	1.42857	1.42857	1.21429
318	18	1	84	63.8	171	1.71	21.8187	5	4	5	2	1	1	0	0	1	0	0	0	3	0	2	3	3	2	2	0	3	5	0	0	0	0.0714286	0.0714286	0.0714286	0.0357143
319	21	1	82	69.1	159.5	1.595	27.1617	5	6	5	3	0	1	0	0	0	0	0	4	3	5	0	3	2	0	5	0	23	28	1.21429	0.892857	1.05357	0.571429	0.571429	0.571429	0.8125
320	19	0	80	70.3	171.4	1.714	23.9295	5	3	3	1	0	1	0	0	1	0	0	1	3	0	1	1	2	1	6	10	2	18	0	0	0	0.125	0.125	0.125	0.0576923
321	20	1	70	57.8	156.2	1.562	23.69	5	3	3	1	0	1	0	0	1	0	0	0	3	0	2	2	3	2	1	0	7	8	0	0	0	0	0	0	0
322	25	1	83	71.6	149.5	1.495	32.0354	5	4	4	1	0	1	0	0	1	0	0	2	3	0	1	3	3	1	5	0	2	7	0	0	0	0.0714286	0.0714286	0.0714286	0.0357143
323	32	1	92	65.6	149.9	1.499	29.1945	5	3	3	2	0	1	0	0	1	0	0	1	3	0	1	1	3	1	7	5	12	24	0.428571	0.428571	0.428571	1	1	1	0.703704
324	29	1	97	83.7	158.5	1.585	33.3171	5	4	4	2	0	1	0	0	1	0	0	1	3	0	1	1	3	2	2	0	0	2	0	0	0	0.571429	0.571429	0.571429	0.285714
325	19	0	76	61.8	169.5	1.695	21.5104	4	4	5	1	1	1	0	0	1	0	0	2	3	0	1	0	2	1	7	0	7	14	0.428571	0.428571	0.428571	1.07143	1.07143	1.07143	0.75
326	21	1	72	58.4	162.5	1.625	22.116	5	4	0	2	0	1	0	0	1	0	0	2	3	0	1	3	3	3	5	0	6	11	0	0	0	0.142857	0.142857	0.142857	0.0769231
327	32	1	97	102.4	161.5	1.615	39.2604	3	3	5	2	1	1	0	0	1	0	0	0	3	0	3	2	3	1	6	10	0	16	1.46429	0.75	1.10714	0.875	1.125	1	1.05769
328	20	0	117	102	177.3	1.773	32.4476	5	4	4	2	0	1	0	0	1	0	0	0	0	0	1	1	2	1	1	0	0	1	1.07143	1.07143	1.07143	1.14286	1.14286	1.14286	1.10714
329	24	1	76	54.6	151.2	1.512	23.883	6	5	5	3	0	1	0	0	1	0	0	1	3	0	3	3	3	3	4	0	3	7	0	0	0	0.0357143	0.0357143	0.0357143	0.0178571
330	18	1	86	63.7	166.1	1.661	23.0887	5	5	3	2	0	1	0	0	1	0	0	4	2	0	1	1	1	2	3	0	3	6	0	0	0	0.25	0.25	0.25	0.125
332	31	1	78	58.9	163.1	1.631	22.1415	3	2	5	1	0	1	0	0	1	0	0	4	3	0	1	2	2	1	21	30	13	64	0	0	0	0	0	0	0
333	20	0	81	61	175	1.75	19.9184	5	5	5	3	0	1	0	0	1	0	0	2	3	2	3	1	1	1	0	0	0	0	0	0	0	0	0	0	0
334	28	1	96	81.5	157.6	1.576	32.8129	0	0	3	0	0	1	0	0	1	0	0	0	0	0	3	1	1	1	6	10	0	16	1.64286	1.64286	1.64286	1.75	1.75	1.75	1.69444
335	50	1	91	71.6	158.3	1.583	28.5727	4	3	2	1	0	1	0	0	1	0	0	1	2	0	1	2	2	3	2	75	24	101	0	0	0	0.75	0.75	0.75	0.375
336	19	1	74	53.3	154.3	1.543	22.387	5	3	3	1	0	1	0	0	1	0	0	1	4	0	1	2	3	3	2	5	5	12	0.25	0.25	0.25	0.25	0.25	0.25	0.25
337	21	1	79	67.5	160.5	1.605	26.2032	5	3	3	1	0	1	0	0	1	0	0	1	3	3	2	1	2	1	0	0	4	4	0	0	0	0	0	0	0
338	21	1	79	60.3	159.5	1.595	23.7026	5	5	5	3	0	1	0	0	1	0	0	4	1	1	2	3	2	1	20	0	4	24	0	0	0	0.321429	0.321429	0.321429	0.160714
339	20	1	67	53.3	165	1.65	19.5776	5	3	5	2	0	1	0	0	1	0	0	3	3	3	2	3	3	1	4	0	0	4	0.107143	0.107143	0.107143	0.607143	0.607143	0.607143	0.357143
340	22	1	68	53.3	168.5	1.685	18.7727	5	4	5	2	0	1	0	0	1	0	0	1	2	0	0	1	2	3	0	0	6	6	0.214286	0.214286	0.214286	0.107143	0	0.0535714	0.133929
341	21	1	73	65.2	167.6	1.676	23.2113	5	5	6	1	0	1	0	0	1	0	0	1	3	2	1	2	1	3	1	0	0	1	0	0	0	0	0	0	0
342	18	0	80	69.1	174.7	1.747	22.6408	3	5	5	1	0	1	0	0	1	0	0	3	3	0	3	3	1	0	0	0	0	0	0.75	0.75	0.75	1	1	1	0.875
343	18	1	72	51.4	169.7	1.697	17.8484	5	5	3	1	0	1	0	0	1	0	0	0	2	0	3	1	2	2	1	0	0	1	0.107143	0.107143	0.107143	0.0714286	0.0714286	0.0714286	0.0892857
344	44	0	99	84.1	172.2	1.722	28.3615	3	0	3	2	1	1	0	0	1	0	0	1	3	3	1	1	1	0	0	10	3	13	0.25	0.25	0.25	0.464286	0.25	0.365385	0.307692
345	21	1	70	56	160	1.6	21.875	5	5	3	2	0	1	0	0	1	0	0	2	3	0	1	3	3	1	11	0	6	17	0	0	0	0.0714286	0.0714286	0.0714286	0.0357143
346	47	0	108	94.8	174.9	1.749	30.9905	3	1	1	1	0	1	0	0	1	0	0	3	4	0	1	0	2	1	9	20	23	52	0	0	0	0	0	0	0
347	20	1	80	58.9	153.9	1.539	24.8678	5	5	4	1	0	1	0	0	1	0	0	2	3	0	3	2	3	3	8	10	0	18	0	0	0	0	0	0	0
348	52	0	106	81.1	178.5	1.785	25.4533	2	3	3	2	0	0	0	1	0	0	1	1	1	0	0	0	1	0	25	20	18	63	0.75	0.75	0.75	0.75	0.75	0.75	0.75
349	28	1	97	70.6	151.4	1.514	30.8002	3	3	2	1	0	1	0	0	1	0	0	0	0	0	3	3	3	1	22	20	3	45	0.875	0.75	0.807692	0	0.541667	0.295455	0.572917
350	47	1	109	104.6	152.2	1.522	45.1546	3	0	0	0	0	0	0	1	0	0	1	1	0	0	3	0	3	1	3	59	0	62	0.75	0.75	0.75	1.75	1.75	1.75	1.375
351	20	1	72	49.9	154.8	1.548	20.8237	5	5	5	3	0	1	0	0	1	0	0	2	3	0	3	3	3	3	2	0	0	2	0	0	0	0.0714286	0.0714286	0.0714286	0.0357143
352	42	1	96	78	159.2	1.592	30.7757	4	2	2	1	0	1	0	0	1	0	0	4	5	5	1	2	2	2	0	55	53	108	1.1875	0	0.59375	0.8	0.5	0.666667	0.632353
353	28	1	72	62.7	165.5	1.655	22.8914	5	3	3	1	0	1	0	0	1	0	0	1	5	0	2	3	1	1	0	0	1	1	0	0	0	0	0	0	0
354	46	1	86	60.8	158.3	1.583	24.2628	2	0	0	1	0	1	0	0	1	0	0	1	3	0	1	1	3	1	11	35	22	68	0.333333	0	0.153846	0	0	0	0.0952381
355	19	0	99	88.4	170.2	1.702	30.5164	5	3	4	1	1	1	0	0	1	0	0	4	1	0	3	3	0	3	8	0	2	10	1.64286	1.64286	1.64286	1.96429	1.96429	1.96429	1.80357
356	21	1	71	51	162	1.62	19.433	5	4	5	0	1	1	0	0	1	0	0	1	3	0	2	2	1	0	0	0	22	22	0	0	0	0.0714286	0.0714286	0.0714286	0.0357143
357	21	0	102	91.1	182	1.82	27.5027	5	5	4	2	0	1	0	0	1	0	0	0	3	2	2	2	2	1	2	0	0	2	0.75	0.75	0.75	1	1	1	0.87963
358	32	1	70	49.6	154.5	1.545	20.779	5	3	3	1	0	1	0	0	1	0	0	4	3	1	2	1	2	2	6	20	6	32	0	0	0	0.333333	0.333333	0.333333	0.166667
359	21	1	100	92.6	163.4	1.634	34.6822	5	3	3	1	0	1	0	0	1	0	0	2	3	0	2	1	0	0	2	0	2	4	0.75	0.75	0.75	0.142857	0.392857	0.267857	0.508929
360	43	0	101	87.7	171.3	1.713	29.8872	7	1	1	3	0	1	0	0	1	0	0	1	3	3	1	1	1	1	0	0	18	18	0	0	0	0.0714286	0.0714286	0.0714286	0.0357143
361	56	0	115	101.8	176.4	1.764	32.7153	6	0	1	1	0	0	1	1	0	1	1	3	3	0	0	0	1	0	0	19	0	19	0.0416667	0	0.0227273	0.0714286	0.0833333	0.0769231	0.0520833
362	43	1	99	65.1	150.4	1.504	28.7796	5	0	4	2	0	1	0	0	1	0	0	1	3	0	1	0	2	1	6	20	59	85	0	0	0	0.107143	0.0833333	0.0961538	0.0520833
363	20	1	73	56.8	160.1	1.601	22.1598	5	4	5	2	0	1	0	0	1	0	0	3	4	0	3	3	3	3	0	0	0	0	0	0	0	0.0714286	0.0714286	0.0714286	0.0357143
364	39	1	90	87.2	160.1	1.601	34.02	4	0	5	1	0	1	0	0	1	0	0	1	3	5	3	2	2	1	10	30	14	54	0.5	0	0.227273	0.0357143	0	0.0227273	0.125
365	33	1	88	70	160.8	1.608	27.0723	3	2	2	1	0	1	0	0	1	0	0	1	1	0	3	3	3	1	3	10	9	22	0	0.107143	0.0535714	0.166667	0.0416667	0.104167	0.0769231
366	18	0	90	72	177	1.77	22.9819	3	4	3	1	0	1	0	0	1	0	0	0	3	0	2	2	1	1	2	0	0	2	0	0	0	0.0357143	0.178571	0.107143	0.0535714
367	18	0	75	62.6	177.9	1.779	19.7798	3	3	4	1	0	1	0	0	1	0	0	4	3	0	2	1	2	3	12	5	2	19	0.214286	0.5	0.346154	0.142857	0.142857	0.142857	0.240741
368	45	0	103	83.7	170.5	1.705	28.7923	3	2	5	1	0	1	0	0	1	0	0	1	3	0	1	2	2	1	6	5	18	29	0.857143	0.857143	0.857143	1	1	1	0.925926
369	21	0	103	78.1	171.5	1.715	26.5536	4	3	3	1	0	1	0	0	1	0	0	0	0	0	1	3	3	3	17	0	3	20	1.5	1.5	1.5	1.21429	1.21429	1.21429	1.35714
370	45	0	100	76.1	161.5	1.615	29.1769	7	0	1	3	1	1	0	0	1	0	0	4	4	0	2	0	1	1	3	20	68	91	0.0714286	0	0.0357143	0	0	0	0.0208333
371	52	1	109	77.7	156	1.56	31.928	4	0	2	1	0	1	0	0	1	0	0	3	3	3	1	1	3	1	7	5	15	27	0	0	0	0	0	0	0
372	21	1	74	62.1	154.5	1.545	26.0156	4	3	3	0	0	1	0	0	1	0	0	0	3	0	1	2	1	2	4	0	0	4	0.142857	0.142857	0.142857	1.03571	1.03571	1.03571	0.589286
373	53	0	105	91.3	170.5	1.705	31.4067	5	0	0	2	1	1	0	0	1	0	0	1	3	0	0	0	0	0	2	30	10	42	0	0	0	0	0	0	0
374	19	1	81	61	167	1.67	21.8724	5	4	4	0	0	1	0	0	1	0	0	1	1	0	3	2	3	3	8	0	0	8	1	1	1	1	1	1	1
375	50	0	115	98.4	173.5	1.735	32.6886	4	0	3	1	0	1	0	0	1	0	0	3	4	0	1	0	1	1	0	5	6	11	0	0	0	0	0	0	0
376	48	0	109	77.9	168.7	1.687	27.372	3	0	0	1	0	0	0	1	0	0	1	0	1	3	2	1	3	1	3	20	4	27	1.75	1.75	1.75	1.75	1.75	1.75	1.75
377	42	1	104	108	159	1.59	42.7198	3	3	5	0	0	0	1	1	0	1	1	1	3	1	1	0	1	1	1	20	32	53	0.25	0.25	0.25	0.25	0.25	0.25	0.25
378	45	1	102	88.7	167	1.67	31.8047	5	2	2	2	0	1	0	0	1	0	0	3	3	0	2	2	3	1	15	25	12	52	0.125	0.125	0.125	0.291667	0.15	0.227273	0.173913
379	25	1	109	124.7	174	1.74	41.1877	5	4	5	2	0	0	0	1	0	0	1	3	3	3	3	2	2	1	0	0	24	24	0	0	0	0	0	0	0
380	37	1	93	83.8	173.5	1.735	27.8385	3	2	2	1	0	1	0	0	1	0	0	0	3	0	1	1	2	2	0	15	0	15	0	0	0	0	0	0	0
381	45	1	110	90.9	171.5	1.715	30.9055	4	2	2	1	0	1	0	0	1	0	0	4	3	0	2	1	3	3	11	10	6	27	0.958333	1.03571	1	0.875	0.892857	0.884615	0.942308
382	46	1	114	99.6	162	1.62	37.9515	5	1	5	4	0	0	0	1	0	0	1	2	3	1	2	2	2	2	0	10	25	35	0	0	0	1	1	1	0.461538
383	50	0	102	79.7	166.9	1.669	28.6118	3	0	2	1	1	0	1	1	0	1	1	3	3	0	2	1	3	1	1	18	2	21	0	0	0	0	0	0	0
384	24	1	66	60.3	165	1.65	22.1488	5	3	5	2	0	0	0	0	1	0	0	1	3	0	2	2	2	1	14	0	2	16	0.178571	0.178571	0.178571	0.416667	0.714286	0.576923	0.37037
385	28	1	87	58.6	161	1.61	22.6072	5	3	5	4	0	1	0	0	1	0	0	4	3	1	3	3	3	2	3	20	4	27	0	0	0	0	0	0	0
386	34	1	84	67	167	1.67	24.0238	5	3	5	3	0	1	0	0	1	0	0	1	3	1	1	3	3	3	2	10	10	22	0.25	0.833333	0.541667	0.321429	0.214286	0.267857	0.394231
387	32	1	85	73	166	1.66	26.4915	5	3	5	3	0	1	0	0	1	0	0	4	3	2	1	3	3	2	8	10	7	25	0.892857	1	0.942308	0.875	0.892857	0.884615	0.913462
388	20	0	110	95	178	1.78	29.9836	4	3	3	2	1	1	0	0	1	0	0	0	0	5	3	2	3	1	10	0	0	10	2	2	2	2	2	2	2
389	25	0	82	64	165	1.65	23.5078	3	2	2	1	1	1	0	0	1	0	0	0	1	0	3	1	2	2	5	0	1	6	2	2	2	2	2	2	2
390	22	0	87	71	172	1.72	23.9995	5	4	6	2	1	1	0	0	1	0	0	0	3	0	3	3	3	3	6	0	0	6	1	1	1	1.25	1.25	1.25	1.125
391	21	0	99	89.1	179	1.79	27.8081	5	4	5	3	1	1	0	0	1	0	0	0	1	1	2	1	2	1	0	0	0	0	2	2	2	2.42857	2.42857	2.42857	2.21429
392	42	1	90	67.9	155	1.55	28.2622	3	2	5	2	0	1	0	0	1	0	0	1	1	0	0	0	2	1	8	5	8	21	0.607143	0.964286	0.785714	1.25	1	1.11538	0.944444
393	49	0	108	75.4	157.9	1.579	30.2418	3	0	3	0	0	0	1	0	0	1	0	0	1	0	1	1	1	1	15	78	0	93	1.75	1.75	1.75	1.75	1.75	1.75	1.75
394	18	0	80	68.5	179	1.79	21.3789	3	3	3	2	0	1	0	0	1	0	0	1	3	0	1	1	3	1	2	0	5	7	0	0	0	0.0357143	0.0714286	0.0535714	0.0267857
395	29	0	88	56	177	1.77	17.8748	3	3	3	2	1	1	0	0	1	0	0	1	2	0	3	3	3	2	10	0	36	46	0.428571	0.428571	0.428571	1.10714	1.10714	1.10714	0.767857
396	22	1	72.5	53.2	155	1.55	22.1436	5	5	7	3	0	1	0	0	1	0	0	1	3	0	2	3	3	1	10	0	0	10	0.333333	0.458333	0.395833	0.25	0.25	0.25	0.322917
397	37	1	89	69.5	166	1.66	25.2214	2	1	1	1	0	0	1	0	0	1	0	3	4	5	0	3	0	0	21	5	27	53	1	0.857143	0.928571	1	1.75	1.40385	1.15741
398	24	0	78	72.7	175.9	1.759	23.4965	3	5	3	1	0	1	0	0	1	0	0	0	0	0	1	0	1	0	1	0	0	1	1.75	1.75	1.75	1.75	1.75	1.75	1.75
399	26	0	92	73.6	178	1.78	23.2294	3	3	3	1	1	1	0	0	1	0	0	0	0	0	3	1	2	2	13	0	0	13	1.64286	1.64286	1.64286	1.75	1.75	1.75	1.69643
400	57	0	131	117.3	164.5	1.645	43.3477	4	0	0	2	1	1	0	0	1	0	0	0	2	0	3	0	3	1	0	0	3	3	1.75	1.75	1.75	1.75	1.75	1.75	1.75
401	48	1	65	55.2	163.6	1.636	20.624	3	3	1	1	0	1	0	0	1	0	0	1	3	0	1	0	3	0	0	15	41	56	1.10714	1	1.05357	1	1.125	1.06818	1.06
402	18	1	76	52.8	148.5	1.485	23.9431	3	3	5	2	0	1	0	0	1	0	0	0	3	3	1	1	1	1	0	0	0	0	0.142857	0	0.0714286	0	0	0	0.0357143
403	57	0	94	68.3	159.7	1.597	26.78	6	0	1	2	0	1	0	0	1	0	0	0	2	0	1	1	1	1	3	5	15	23	0	0	0	0.142857	0.142857	0.142857	0.0740741
404	45	0	120	109.2	172	1.72	36.9118	3	1	1	1	1	1	0	0	1	0	0	1	0	0	1	0	0	1	0	5	0	5	0.607143	0.607143	0.607143	0.583333	0.607143	0.596154	0.601852
405	24	1	72	59.1	164.5	1.645	21.8402	5	6	7	4	0	1	0	0	1	0	0	3	2	2	1	0	0	1	0	0	9	9	0	0	0	0.0714286	0.0714286	0.0714286	0.0357143
406	18	0	78	66	174.4	1.744	21.6996	3	3	3	1	0	1	0	0	1	0	0	0	1	0	3	2	1	3	0	10	0	10	0	0	0	0.0357143	0.0357143	0.0357143	0.0192308
407	18	0	75	55.3	169.5	1.695	19.248	3	3	3	0	1	1	0	0	1	0	0	3	0	0	0	0	3	0	0	0	0	0	0.75	0.75	0.75	1	1	1	0.875
408	50	0	95	81	174.4	1.744	26.6313	4	0	0	2	0	0	1	0	0	1	0	1	3	0	3	0	2	2	0	10	13	23	1.5	1.75	1.625	0.75	0.857143	0.803571	1.18269
409	22	0	77	59.7	174.5	1.745	19.6058	5	5	4	1	1	1	0	0	1	0	0	1	1	0	1	0	0	2	0	0	0	0	1	1.75	1.375	1.32143	1.32143	1.32143	1.34821
410	55	1	95	61.9	152	1.52	26.7919	4	1	3	2	0	0	1	1	0	1	1	1	3	3	0	1	0	1	2	14	46	62	0	0	0	0	0	0	0
411	21	0	78	58.6	171.7	1.717	19.8773	5	2	2	1	0	1	0	0	1	0	0	0	3	0	3	1	3	2	1	0	2	3	0	0	0	0	0.75	0.375	0.1875
412	32	1	100	79.9	165.5	1.655	29.171	2	0	1	1	0	1	0	0	1	0	0	3	1	0	1	1	3	1	4	5	9	18	0.125	0.107143	0.115385	0.142857	0.142857	0.142857	0.12963
413	18	1	72	50.7	155	1.55	21.103	3	3	3	1	0	1	0	0	1	0	0	0	1	0	1	1	1	1	0	0	0	0	0	0	0	1	1	1	0.5
414	21	0	99	82	169.5	1.695	28.5413	5	5	5	2	0	0	0	0	0	0	0	0	3	0	3	2	3	2	4	0	0	4	0.0357143	0.0357143	0.0357143	0.142857	0.142857	0.142857	0.0892857
415	20	0	84	81.6	177.8	1.778	25.8123	3	4	3	2	1	1	0	0	1	0	0	4	1	0	3	0	0	2	4	0	6	10	0.625	0.625	0.625	1.32143	1.32143	1.32143	1
416	42	1	101	76.2	153	1.53	32.5516	3	0	0	2	0	0	1	1	0	0	1	0	0	0	1	1	0	1	4	20	0	24	1.75	1.75	1.75	1.75	1.75	1.75	1.75
417	35	1	63	45.3	158	1.58	18.1461	3	2	2	2	0	1	0	0	1	0	0	3	3	0	3	3	1	3	2	23	28	53	0.125	0.15	0.136364	0.142857	0.1	0.125	0.130435
418	52	0	105	86.2	173	1.73	28.8015	3	2	2	1	1	1	0	0	1	0	0	1	0	0	3	1	1	1	0	5	21	26	0	0	0	0	0	0	0
419	46	1	103	100.9	168	1.68	35.7497	4	1	3	0	0	0	0	1	0	0	1	1	2	0	0	1	0	0	23	0	13	36	0.642857	1.07143	0.857143	0.892857	0.892857	0.892857	0.875
420	54	0	108	85.8	175	1.75	28.0163	2	0	1	1	1	1	0	0	1	0	0	0	1	0	3	1	2	2	29	40	0	69	0	0	0	0.125	0.15	0.136364	0.075
421	21	0	98	86.9	187.1	1.871	24.824	5	5	5	0	1	1	0	0	1	0	0	0	3	1	1	2	3	1	4	0	0	4	0	0	0	0	0.214286	0.107143	0.0535714
422	22	0	92	85.5	170	1.7	29.5848	5	3	3	2	1	1	0	0	1	0	0	1	0	0	1	1	3	1	5	0	0	5	1.28571	1.21429	1.25	1.53571	1.53571	1.53571	1.39286
423	49	1	68	71.3	164.5	1.645	26.3486	5	0	1	1	1	1	0	0	1	0	0	1	1	3	1	1	1	1	0	0	12	12	0.142857	0.142857	0.142857	1	1	1	0.571429
424	22	1	75	66.9	158	1.58	26.7986	5	3	3	2	0	1	0	0	1	0	0	2	3	0	2	1	2	1	0	0	0	0	0	0	0	0	0	0	0
425	23	1	73	70.3	159.5	1.595	27.6334	5	3	4	2	0	1	0	0	1	0	0	0	3	0	0	3	2	1	0	0	0	0	0	0	0	0	0	0	0
426	25	0	71	59.6	179.5	1.795	18.4977	5	3	3	2	1	1	0	0	1	0	0	0	1	0	2	3	3	2	37	5	16	58	1.75	1.75	1.75	1.75	1.75	1.75	1.75
427	36	1	84	68.6	167.5	1.675	24.4509	3	3	5	2	1	1	0	0	1	0	0	0	3	0	1	1	0	0	1	5	2	8	0.107143	0.125	0.115385	0.107143	0.107143	0.107143	0.111111
428	24	1	79	61.1	155.9	1.559	25.1391	5	4	3	1	0	1	0	0	1	0	0	3	3	0	2	1	1	1	3	0	13	16	0	0	0	0	0	0	0
429	32	0	101	82.2	180	1.8	25.3704	5	3	5	3	1	1	0	0	1	0	0	1	3	3	0	0	0	0	3	0	7	10	0.0357143	0.0357143	0.0357143	0.285714	0.321429	0.303571	0.169643
430	21	0	83	72.7	175	1.75	23.7388	5	5	5	2	1	1	0	0	1	0	0	2	3	0	2	3	2	2	7	0	0	7	0	0	0	0.0714286	0.0714286	0.0714286	0.0357143
431	20	1	82	50	164	1.64	18.5901	5	4	6	4	0	1	0	0	1	0	0	3	4	2	3	1	3	3	0	0	5	5	0	0	0	0.0714286	0.0714286	0.0714286	0.0357143
432	22	0	90	94	180	1.8	29.0123	5	4	4	4	1	1	0	0	1	0	0	1	2	0	3	1	2	2	0	0	1	1	0.285714	0.285714	0.285714	0.285714	0.285714	0.285714	0.285714
433	20	1	88	81.1	164.3	1.643	30.0432	5	5	5	4	0	1	0	0	1	0	0	2	3	1	1	2	3	1	0	0	0	0	0	0	0	0	0	0	0
434	20	1	72	51.7	163.5	1.635	19.3399	5	5	6	2	0	1	0	0	1	0	0	3	4	0	2	2	1	2	0	0	2	2	0.75	0.75	0.75	0.428571	0.571429	0.5	0.625
435	20	0	55	62	175	1.75	20.2449	5	3	5	2	0	1	0	0	1	0	0	0	3	0	1	2	3	0	7	0	0	7	0.75	0.75	0.75	1.32143	1.32143	1.32143	1.03571
436	20	1	74	50.8	172.4	1.724	17.0919	5	4	3	2	0	1	0	0	1	0	0	4	3	0	3	2	3	1	6	10	0	16	0.375	0.5	0.4375	1.375	1.5625	1.45	0.897727
437	21	0	76	65.4	172	1.72	22.1065	5	3	4	2	1	1	0	0	1	0	0	4	3	0	3	3	3	3	4	23	5	32	0.75	0.25	0.5	0.375	1	0.711538	0.619565
438	28	1	95	85.2	160.5	1.605	33.0742	5	5	5	2	0	1	0	0	1	0	0	1	3	1	2	2	2	2	4	0	0	4	0.428571	0.428571	0.428571	0.142857	0.142857	0.142857	0.285714
439	28	1	58	68.8	153.5	1.535	29.1992	5	3	7	4	0	1	0	0	1	0	0	1	1	0	3	3	3	3	14	14	4	32	0.75	0.857143	0.807692	1.2	1.32143	1.27083	1.03
440	21	0	99	95	185	1.85	27.7575	5	3	5	1	0	1	0	0	1	0	0	3	1	1	1	1	1	1	5	0	24	29	0.214286	0	0.107143	0.25	0.25	0.25	0.178571
441	43	0	117	106.3	180	1.8	32.8086	3	2	2	1	0	1	0	0	1	0	0	1	3	0	3	3	3	3	2	0	7	9	0	0	0	0.285714	0.285714	0.285714	0.142857
442	18	1	80	57.5	156.4	1.564	23.5068	3	5	4	3	0	1	0	0	1	0	0	0	3	0	2	1	3	1	1	0	0	1	0	0	0	0	0	0	0
443	22	1	88	75	166	1.66	27.2173	5	3	6	4	0	1	0	0	1	0	0	2	4	0	2	0	1	1	0	0	16	16	0.821429	1.28571	1.05357	1.07143	1.07143	1.07143	1.0625
444	21	1	85	64.3	168.6	1.686	22.6202	5	3	3	1	0	1	0	0	1	0	0	4	2	0	2	2	1	1	8	0	4	12	1.32143	1.32143	1.32143	1.25	1.25	1.25	1.28846
445	50	0	90	66.4	164	1.64	24.6877	5	0	2	1	0	1	0	0	1	0	0	1	2	2	2	1	2	1	0	5	3	8	0.25	0.25	0.25	0	0	0	0.12037
446	35	1	74	66.2	164.5	1.645	24.4639	5	1	1	1	0	1	0	0	1	0	0	1	3	0	3	2	1	1	5	0	5	10	0	0	0	0.285714	0.285714	0.285714	0.142857
447	18	1	64	46.8	151.3	1.513	20.4441	3	3	5	2	0	1	0	0	1	0	0	1	1	0	1	2	3	1	4	0	0	4	1.5	1.5	1.5	1.10714	1.10714	1.10714	1.30357
448	42	1	94	78.6	159.5	1.595	30.8959	5	0	1	2	0	1	0	0	1	0	0	2	3	5	1	0	3	3	1	10	28	39	0.214286	0	0.107143	0.375	0.541667	0.458333	0.269231
449	18	0	88	67.9	179	1.79	21.1916	4	2	3	1	1	1	0	0	1	0	0	0	1	0	2	2	2	2	12	0	0	12	0.857143	0.321429	0.589286	0.142857	0.142857	0.142857	0.366071
450	54	0	116	102	179	1.79	31.8342	5	0	0	2	1	0	0	0	0	0	0	2	3	1	0	0	1	1	7	35	6	48	0.625	0.25	0.4375	1	1.25	1.13462	0.869048
451	21	1	73	51.9	160.5	1.605	20.1473	5	3	3	2	0	1	0	0	1	0	0	2	4	1	2	2	2	1	4	0	19	23	0	0	0	0.0714286	0	0.0357143	0.0192308
452	50	1	82	69.4	157.1	1.571	28.1195	3	0	1	2	0	1	0	0	1	0	0	2	2	0	2	2	3	1	3	0	23	26	0.285714	0.285714	0.285714	0.285714	0.285714	0.285714	0.285714
453	34	0	99	79.5	166	1.66	28.8503	3	1	1	1	0	1	0	0	1	0	0	1	1	0	1	1	2	2	4	5	9	18	0	0	0	0.166667	0.285714	0.230769	0.111111
454	19	1	82	77	161.5	1.615	29.522	5	3	3	1	0	0	1	0	0	1	0	4	3	0	2	3	3	1	8	10	4	22	0.321429	0	0.160714	0.0416667	0.0416667	0.0416667	0.105769
455	20	1	93	85.5	170.5	1.705	29.4115	5	2	3	2	0	1	0	0	1	0	0	0	0	0	2	1	2	1	5	0	0	5	1.625	1.53571	1.57692	1.10714	1.10714	1.10714	1.33333
456	42	0	105	81.9	166.7	1.667	29.4722	5	5	5	1	1	1	0	0	1	0	0	0	2	0	1	0	0	0	11	35	0	46	1.75	1.75	1.75	1	1	1	1.35714
457	19	1	67	45.5	149.2	1.492	20.4397	5	3	3	1	0	1	0	0	1	0	0	4	2	0	2	3	3	2	16	10	5	31	1.5	1.5	1.5	0.75	0.75	0.75	1.15385
458	19	0	93	89.3	182	1.82	26.9593	5	5	5	3	0	1	0	0	1	0	0	4	5	5	2	2	1	1	3	0	0	3	0	0	0	0.142857	0.142857	0.142857	0.0714286
459	50	0	92	81.3	176.1	1.761	26.2163	3	0	1	2	1	1	0	0	1	0	0	1	0	0	1	0	3	2	0	10	1	11	0.583333	0	0.291667	0.857143	0.857143	0.857143	0.596154
460	30	1	79	56.7	156	1.56	23.2988	4	2	3	0	0	1	0	0	1	0	0	3	4	1	0	0	0	0	1	0	1	2	0	0	0	0.0714286	0.0714286	0.0714286	0.0357143
461	44	0	108	94.4	181	1.81	28.8147	5	0	4	2	1	1	0	0	1	0	0	1	2	0	2	1	1	1	6	10	11	27	0.0714286	0	0.0416667	1	0.464286	0.732143	0.413462
462	21	0	89.5	76.8	176	1.76	24.7934	5	3	4	2	1	1	0	0	1	0	0	4	3	0	3	3	3	2	2	0	4	6	0.464286	0.142857	0.303571	1.32143	1	1.16071	0.732143
463	38	0	120	119.4	181.9	1.819	36.086	1	1	1	1	0	1	0	0	1	0	0	1	0	0	1	3	3	3	1	5	0	6	1.64286	1.64286	1.64286	1	1	1	1.33333
464	35	1	102	84.6	149.1	1.491	38.0553	3	3	3	2	0	1	0	0	1	0	0	2	3	0	3	2	1	1	2	0	1	3	0	0	0	0.0714286	0.0714286	0.0714286	0.0357143
465	51	0	108.5	100.4	178.5	1.785	31.5106	3	2	3	0	0	1	0	0	1	0	0	1	3	0	0	0	0	0	11	20	12	43	0	0.0714286	0.0357143	0.45	0.45	0.45	0.208333
466	50	0	106.5	94.5	168.9	1.689	33.1263	5	3	3	2	0	1	0	0	1	0	0	1	3	1	1	1	1	1	1	0	16	17	0.25	0.375	0.3125	1	1	1	0.682692
467	20	1	79	53.8	153	1.53	22.9826	5	3	3	1	0	1	0	0	1	0	0	1	3	0	3	3	3	3	8	0	4	12	0	0.214286	0.107143	0.571429	0.571429	0.571429	0.339286
468	20	1	69	54.8	158.4	1.584	21.8409	5	5	6	3	0	1	0	0	1	0	0	4	3	1	3	3	3	2	3	0	8	11	0	0	0	0.0714286	0.0714286	0.0714286	0.0357143
469	40	1	96	81.2	153	1.53	34.6875	5	3	5	1	0	1	0	0	1	0	0	4	4	0	0	2	2	1	13	15	2	30	0.75	1.5	1.15909	1	1	1	1.07
470	26	0	112	106.1	180.6	1.806	32.5297	5	3	3	2	1	1	0	0	1	0	0	0	1	0	3	2	1	1	6	5	0	11	2.07143	1.75	1.91071	1.375	1.75	1.57692	1.75
471	21	1	74	61.2	160.1	1.601	23.8764	5	4	5	2	0	1	0	0	1	0	0	4	2	0	2	3	3	1	1	10	4	15	0	0	0	0	0.0416667	0.0192308	0.00961538
472	18	1	63	51.4	171.5	1.715	17.4757	5	4	4	2	0	1	0	0	1	0	0	4	4	0	3	2	2	2	7	0	0	7	1.5	0.857143	1.17857	1	0.0714286	0.535714	0.857143
473	19	1	93	81.5	154.4	1.544	34.1872	5	3	3	1	0	0	0	0	0	0	0	1	4	0	3	2	1	1	6	0	0	6	0.25	0.0357143	0.142857	0.0714286	0.0714286	0.0714286	0.107143
474	57	1	95	69.6	152	1.52	30.1247	5	1	1	2	0	0	1	1	0	1	1	0	3	3	0	0	2	3	4	14	25	43	0	0	0	0	0	0	0
475	18	1	75	66.2	166.5	1.665	23.8797	5	5	5	2	0	1	0	0	1	0	0	0	3	0	2	0	3	2	0	0	2	2	0	0.25	0.125	0.0714286	0	0.0357143	0.0769231
476	46	1	81	76.6	158	1.58	30.6842	3	0	3	1	0	1	0	0	1	0	0	4	3	0	3	1	3	1	0	40	59	99	0	0	0	0	0	0	0
477	44	0	103	93.1	175.6	1.756	30.1926	3	0	0	1	1	1	0	0	1	0	0	1	3	0	1	0	3	1	4	0	4	8	0	0	0	0	0	0	0
478	38	1	87	85.6	162.4	1.624	32.4565	5	5	5	1	0	1	0	0	1	0	0	1	1	0	1	3	3	2	9	10	28	47	0	0	0	0	0	0	0
479	21	0	104	95	185	1.85	27.7575	5	4	3	1	1	1	0	0	1	0	0	0	3	0	3	0	1	0	1	0	0	1	0	0	0	0	0	0	0
480	55	0	125	113	177.2	1.772	35.9874	5	1	1	2	0	0	0	1	0	0	1	1	1	1	1	1	1	1	3	0	25	28	0	0	0	0	0	0	0
481	26	0	87	70.9	176	1.76	22.8887	5	5	3	2	1	1	0	0	1	0	0	1	3	0	3	2	0	1	1	0	2	3	0.464286	0.892857	0.678571	0.464286	0.464286	0.464286	0.571429
482	48	1	96	73.8	158.2	1.582	29.4879	1	3	3	1	0	1	0	0	1	0	0	3	3	0	2	2	0	3	1	34	0	35	0	0	0	0.05	0.0416667	0.0454545	0.0238095
483	21	0	92	70.7	179	1.79	22.0655	3	4	2	1	0	1	0	0	1	0	0	0	3	0	1	2	1	0	2	0	2	4	0.214286	0	0.107143	1.53571	1.10714	1.32143	0.714286
484	36	1	79	65.4	162.5	1.625	24.7669	5	5	5	2	1	1	0	0	1	0	0	1	4	0	0	1	1	1	0	0	0	0	0	0	0	0.0357143	0.0357143	0.0357143	0.0178571
485	38	1	90	84.1	169	1.69	29.4457	3	3	3	1	0	1	0	0	1	0	0	4	3	5	3	3	3	1	7	10	10	27	1.75	1.75	1.75	0.75	0.916667	0.833333	1.32692
486	18	1	71	59.3	167.5	1.675	21.1361	3	2	2	0	0	1	0	0	1	0	0	4	0	0	3	3	3	2	2	0	4	6	0.75	1.75	1.25	2	0.25	1.125	1.1875
487	44	1	86	66.1	157	1.57	26.8165	3	1	0	1	0	1	0	0	1	0	0	0	3	0	1	1	1	2	2	0	4	6	0.142857	0.107143	0.125	0.25	0.214286	0.232143	0.178571
488	19	1	86	71.6	148	1.48	32.6881	5	3	3	1	1	1	0	0	1	0	0	3	3	0	3	3	3	3	9	0	3	12	0.0357143	0.0714286	0.0535714	0.321429	0.285714	0.303571	0.178571
489	46	1	90	74.2	163.5	1.635	27.7567	5	1	1	2	0	1	0	0	1	0	0	1	3	0	0	0	0	1	0	0	0	0	0	0.142857	0.0714286	0.428571	0.0714286	0.25	0.160714
490	19	1	78	74.8	172	1.72	25.2839	5	5	5	1	0	1	0	0	1	0	0	0	3	0	2	2	2	1	4	0	0	4	0.285714	0.392857	0.339286	0.821429	0.607143	0.714286	0.526786
491	20	0	91	84	179.4	1.794	26.0996	5	5	5	3	0	1	0	0	1	0	0	4	3	0	3	2	1	2	2	0	2	4	1.5	0.964286	1.23214	0.928571	1.60714	1.26786	1.25
492	30	0	101	88.6	173.5	1.735	29.433	5	1	3	2	1	1	0	0	1	0	0	2	2	0	3	1	2	0	10	5	21	36	0.75	0.916667	0.826923	1	1	1	0.916667
493	44	0	103	85.2	181	1.81	26.0065	5	3	4	1	0	1	0	0	1	0	0	2	3	0	3	3	3	3	1	4	42	47	0	0	0	0	0	0	0
494	49	1	104	85	162.5	1.625	32.1893	7	7	7	3	1	0	0	1	0	0	1	0	3	0	3	2	3	2	1	30	8	39	0	0	0	0.8	0.8	0.8	0.363636
495	20	1	60	44.3	167	1.67	15.8844	5	3	4	2	0	1	0	0	1	0	0	3	3	0	3	3	2	2	2	5	14	21	0	0	0	0.0416667	0.0714286	0.0576923	0.0277778
496	20	1	76	66.7	160.5	1.605	25.8926	5	5	7	3	0	1	0	0	1	0	0	1	3	0	2	1	1	1	0	0	1	1	0	0	0	0	0	0	0
497	23	1	76	65.9	161.5	1.615	25.2662	5	5	6	2	1	1	0	0	1	0	0	1	3	0	0	1	1	1	0	5	4	9	0	0	0	0.166667	0.285714	0.230769	0.111111
498	19	1	76	57.2	162.5	1.625	21.6615	5	4	5	2	0	1	0	0	1	0	0	1	3	0	1	1	1	2	9	0	3	12	0.25	0.25	0.25	0.464286	0.464286	0.464286	0.357143
499	18	0	75	60.2	168.5	1.685	21.203	4	3	2	2	0	1	0	0	1	0	0	0	0	0	3	3	3	3	4	0	0	4	1.5	1.5	1.5	1.75	1.75	1.75	1.625
500	26	1	85	78.9	152	1.52	34.1499	3	2	3	2	0	1	0	0	1	0	0	0	3	0	0	2	2	2	3	10	5	18	0	0	0	0	0	0	0
501	42	1	112	90.1	156.5	1.565	36.7871	2	0	0	4	0	0	1	0	0	1	0	1	3	0	2	1	1	1	4	25	2	31	1	0.55	0.8125	1	1.15	1.06818	0.934783
502	20	0	84	70.3	180.5	1.805	21.5775	5	5	5	2	0	1	0	0	1	0	0	1	2	0	1	2	3	3	0	0	0	0	0.321429	0	0.160714	0.107143	0.0714286	0.0892857	0.125
503	57	0	100	76.4	164.5	1.645	28.2333	3	0	2	1	0	0	0	1	0	0	1	0	3	0	0	0	0	0	5	19	9	33	0.4	0.333333	0.363636	0.321429	0.291667	0.307692	0.333333
504	43	1	80	58.1	163	1.63	21.8676	3	1	4	1	0	1	0	0	1	0	0	3	3	0	2	3	1	1	2	0	14	16	0	0	0	0.0714286	0.0714286	0.0714286	0.0357143
505	38	0	104	84.6	178.5	1.785	26.5518	5	4	7	2	0	1	0	0	0	0	1	2	3	3	3	1	1	1	7	25	8	40	0	0.166667	0.1	0.357143	0.375	0.365385	0.25
506	18	1	72	54.6	161	1.61	21.064	3	3	3	1	0	1	0	0	1	0	0	3	2	0	3	1	1	0	1	0	2	3	0	0	0	0.142857	0.142857	0.142857	0.0714286
507	21	1	63	48.9	161.5	1.615	18.7484	5	5	6	4	0	1	0	0	0	0	0	0	3	0	3	3	1	1	0	0	0	0	0.75	0.75	0.75	0.821429	0.821429	0.821429	0.785714
508	21	0	89.5	88.8	186.5	1.865	25.5303	5	3	4	2	0	1	0	0	1	0	0	1	2	0	3	3	3	2	7	5	0	12	0.875	0.892857	0.884615	1	1	1	0.944444
509	20	1	67	42.5	155.2	1.552	17.6443	5	5	5	4	0	1	0	0	1	0	0	3	4	3	3	3	2	1	1	0	3	4	0.0714286	0.0714286	0.0714286	0.0357143	0.0357143	0.0357143	0.0535714
510	21	1	87	72.4	158	1.58	29.0018	5	6	5	2	0	1	0	0	1	0	0	2	3	0	1	3	2	3	1	0	4	5	0	0	0	0.107143	0.107143	0.107143	0.0535714
511	44	1	88	67.3	154	1.54	28.3775	3	1	1	1	0	1	0	0	1	0	0	0	3	0	1	1	3	1	6	35	0	41	0.25	0.4	0.325	0.25	0.375	0.318182	0.321429
512	33	1	85	64.2	150.3	1.503	28.4195	3	0	0	1	0	1	0	0	1	0	0	0	3	0	3	1	1	3	3	5	5	13	0.285714	0.285714	0.285714	0.357143	0.208333	0.288462	0.287037
513	21	1	67	49.7	150.8	1.508	21.8551	5	5	6	4	1	1	0	0	1	0	0	2	3	3	2	1	1	1	2	0	0	2	0	0	0	0.0714286	0.0714286	0.0714286	0.0357143
